# Supplementary material for: Carbonic Anhydrase 2 and Na+/K+-ATPase Mediate Family-Dependent Nitrite Tolerance via Modulating Branchial Ion Transport and Acid–Base Balance in Penaeus vannamei
Source: Animals (Basel). 2026 May 27;16(11):1638. doi: 10.3390/ani16111638 (PMC13255585; doi:10.3390/ani16111638)
Supplement: Supplementary file 1 [file animals-16-01638-s001.zip › Supplementary tables.xlsx]

## Sheet: Table S1
Table S1. DEGs in gills responded to nitrite stress in sensitive family.
Gene ID	Gene Description	FC(SN/SC)	Log2FC(SN/SC)	Pvalue	Padjust	Significant	Regulate	S_SN_1	S_SN_2	S_SN_3	S_SO_1	S_SO_2	S_SO_3	SN	SC	GO ID	GO Term	KO ID	KO Name	Pathway ID	Pathway Definition	EggNOG ID	EggNOG Functional Categories	NR Hit-name	NR Description	Swiss-Prot Hit-name	Swiss-Prot Description	Pfam ID	Domain	Domain Description
LOC113799896	uncharacterized LOC113799896	0.311006	-1.68498	4.54139e-06	5.01046e-05	yes	down	0.82	0.42	0.49	2.77	2.58	5.79	0.576667	3.71333	------	------	------	------	------	------	------	------	XP_027206398.1	uncharacterized protein LOC113799896 [Penaeus vannamei]	------	------	------	------	------
LOC113799918	Krueppel-like factor 9	5.06765	2.34132	8.42268e-10	2.14672e-08	yes	up	8.51	16.1	6.79	3.2	3.1	5.77	10.4667	4.02333	GO:0016021	CC:integral component of membrane;	K09208	KLF9S, BTEB	------	------	COG5048	S:Function unknown	XP_027206421.1	Krueppel-like factor 9 [Penaeus vannamei]	sp|Q6NTY6|EGR1B_XENLA;	Early growth response protein 1-B OS=Xenopus laevis OX=8355 GN=egr1-b PE=2 SV=1;	PF13465.8;PF00096.28;PF13894.8;PF12874.9;PF15909.7	zf-H2C2_2;zf-C2H2;zf-C2H2_4;zf-met;zf-C2H2_8	Zinc-finger double domain;Zinc finger, C2H2 type;C2H2-type zinc finger;Zinc-finger of C2H2 type;C2H2-type zinc ribbon
LOC113799927	uncharacterized LOC113799927	13.6378	3.76954	6.24853e-11	2.02926e-09	yes	up	2.15	2.64	2.15	0.4	0.4	0.1	2.31333	0.3	------	------	------	------	------	------	------	------	XP_027206430.1	uncharacterized protein LOC113799927 [Penaeus vannamei]	------	------	------	------	------
LOC113799934	zinc finger CCCH domain-containing protein 13-like	0.170554	-2.5517	3.50599e-05	0.000302326	yes	down	1	0.5	0.63	7.78	6.69	7.89	0.71	7.45333	------	------	------	------	------	------	------	------	XP_027206436.1	zinc finger CCCH domain-containing protein 13-like [Penaeus vannamei]	------	------	------	------	------
LOC113799939	leukocyte elastase inhibitor-like	2.39576	1.26049	2.2441e-06	2.69891e-05	yes	up	101.52	81.8	70.02	68.49	65.96	61.13	84.4467	65.1933	GO:0005615;GO:0004867	CC:extracellular space;MF:serine-type endopeptidase inhibitor activity;	------	------	------	------	COG4826	O:Posttranslational modification, protein turnover, chaperones	XP_027206441.1	leukocyte elastase inhibitor-like [Penaeus vannamei]	sp|P30740|ILEU_HUMAN;	Leukocyte elastase inhibitor OS=Homo sapiens OX=9606 GN=SERPINB1 PE=1 SV=1;	PF00079.22	Serpin	Serpin
LOC113799941	uncharacterized LOC113799941, transcript variant X1	9.84385	3.29922	1.20554e-14	6.62759e-13	yes	up	50.14	17.4	17.55	5.38	5.52	5.32	28.3633	5.40667	------	------	------	------	------	------	ENOG410Y5V9	S:Function unknown	XP_027206443.1	uncharacterized protein LOC113799941 isoform X1 [Penaeus vannamei]	------	------	PF00688.20	TGFb_propeptide	TGF-beta propeptide
LOC113799960	cell surface glycoprotein 1-like	0.372619	-1.42422	0.00154332	0.00777667	yes	down	0.24	0.3	0.24	1.36	1.34	1.37	0.26	1.35667	------	------	------	------	------	------	------	------	XP_027206469.1	uncharacterized protein LOC113799960 [Penaeus vannamei]	------	------	------	------	------
LOC113799971	ultraviolet-B receptor UVR8-like, transcript variant X1	0.135685	-2.88167	1.24329e-10	3.79297e-09	yes	down	0.45	1.02	0.98	8.15	8.89	11.88	0.816667	9.64	GO:0016021	CC:integral component of membrane;	------	------	------	------	COG5184;COG5184	D:Cell cycle control, cell division, chromosome partitioning;Z:Cytoskeleton	XP_027206480.1	uncharacterized protein LOC113799971 isoform X1 [Penaeus vannamei]	sp|Q8BTU7|RCCD1_MOUSE;	RCC1 domain-containing protein 1 OS=Mus musculus OX=10090 GN=Rccd1 PE=2 SV=2;	PF13540.8;PF00415.20	RCC1_2;RCC1	Regulator of chromosome condensation;Regulator of chromosome condensation
LOC113799979	pre-mRNA-splicing regulator WTAP-like	0.489628	-1.03024	0.00283961	0.0130389	yes	down	2.53	1.78	2.5	8.87	5.94	12.26	2.27	9.02333	GO:0006397;GO:0000381;GO:0008380;GO:0080009;GO:0005634	BP:mRNA processing;BP:regulation of alternative mRNA splicing, via spliceosome;BP:RNA splicing;BP:mRNA methylation;CC:nucleus;	K22824	WTAP	------	------	ENOG410XNW7	S:Function unknown	XP_037787124.1	pre-mRNA-splicing regulator WTAP-like [Penaeus monodon]	sp|Q9Y091|FL2D_DROME;	Pre-mRNA-splicing regulator female-letha;	PF17098.7	Wtap	WTAP/Mum2p family
LOC113799988	40S ribosomal protein S5, transcript variant X3	3.21356	1.68417	3.12709e-08	5.94701e-07	yes	up	4730.97	5289.38	5464.73	3114.06	3318.48	2135.53	5161.69	2856.02	GO:0006412;GO:0015935;GO:0003735;GO:0003723	BP:translation;CC:small ribosomal subunit;MF:structural constituent of ribosome;MF:RNA binding;	K02989	RP-S5e, RPS5	map03010;map05171	Ribosome;Coronavirus disease - COVID-19	COG0049	J:Translation, ribosomal structure and biogenesis	XP_027206504.1	40S ribosomal protein S5 [Penaeus vannamei]	sp|Q5E988|RS5_BOVIN;	40S ribosomal protein S5 OS=Bos taurus OX=9913 GN=RPS5 PE=2 SV=3;	PF00177.23	Ribosomal_S7	Ribosomal protein S7p/S5e
LOC113799999	uncharacterized LOC113799999, transcript variant X1	11.8869	3.5713	0.000318646	0.00206217	yes	up	2.59	0.14	1.69	0.13	0.29	0.39	1.47333	0.27	GO:0032259;GO:0008168;GO:0016740	BP:methylation;MF:methyltransferase activity;MF:transferase activity;	------	------	------	------	ENOG410Y1IK	S:Function unknown	XP_027206518.1	uncharacterized protein LOC113799999 isoform X1 [Penaeus vannamei]	sp|Q8IZJ3|CPMD8_HUMAN;	C3 and PZP-like alpha-2-macroglobulin domain-containing protein 8 OS=Homo sapiens OX=9606 GN=CPAMD8 PE=1 SV=2;	PF11901.10;PF12248.10	DUF3421;Methyltransf_FA	Protein of unknown function;Farnesoic acid 0-methyl transferase
LOC113800001	uncharacterized LOC113800001	10.5768	3.40283	0.00196371	0.00954478	yes	up	1.61	0.2	0.3	0.13	0.16	0.06	0.703333	0.116667	------	------	------	------	------	------	ENOG410XPPF;ENOG410XT8F;ENOG410ZI5B	S:Function unknown;	XP_027206521.1	uncharacterized protein LOC113800001 [Penaeus vannamei]	------	------	PF02958.22;PF07914.13;PF01636.25	EcKL;DUF1679;APH	Ecdysteroid kinase-like family;Protein of unknown function;Phosphotransferase enzyme family
LOC113800025	protein Jumonji-like	0.232598	-2.10409	7.82872e-07	1.05971e-05	yes	down	0.59	0.39	0.92	3.64	3.7	9.44	0.633333	5.59333	GO:0003677	MF:DNA binding;	K11478	JARID2, JMJ	map04550	Signaling pathways regulating pluripotency of stem cells	ENOG410YJEB	K:Transcription	ROT83051.1	putative jumonji/arid domain-containing protein [Penaeus vannamei]	------	------	PF02373.24;PF01388.23;PF02928.18	JmjC;ARID;zf-C5HC2	JmjC domain, hydroxylase;ARID/BRIGHT DNA binding domain;C5HC2 zinc finger
LOC113800028	dentin sialophosphoprotein-like	0.224753	-2.15359	9.80492e-06	9.92695e-05	yes	down	0.5	0.16	0.18	1.96	1.83	3.5	0.28	2.43	------	------	------	------	------	------	------	------	XP_027206546.1	dentin sialophosphoprotein-like [Penaeus vannamei]	------	------	------	------	------
LOC113800033	cytochrome c oxidase subunit 5A, mitochondrial-like	2.07081	1.0502	0.000594794	0.00351336	yes	up	372.38	591.03	344.25	394.74	412.62	330.69	435.887	379.35	GO:0006119;GO:0005743;GO:0004129;GO:0046872	BP:oxidative phosphorylation;CC:mitochondrial inner membrane;MF:cytochrome-c oxidase activity;MF:metal ion binding;	K02264	COX5A	map04714;map00190;map04260;map05208;map05012;map05010;map05016;map05014;map05415;map04932;map05022;map05020	Thermogenesis;Oxidative phosphorylation;Cardiac muscle contraction;Chemical carcinogenesis - reactive oxygen species;Parkinson disease;Alzheimer disease;Huntington disease;Amyotrophic lateral sclerosis;Diabetic cardiomyopathy;Non-alcoholic fatty liver disease;Pathways of neurodegeneration - multiple diseases;Prion disease	ENOG4111MPD	O:Posttranslational modification, protein turnover, chaperones	XP_027206556.1	cytochrome c oxidase subunit 5A, mitochondrial-like [Penaeus vannamei]	sp|Q94514|COX5A_DROME;	Cytochrome c oxidase subunit 5A, mitochondrial OS=Drosophila melanogaster OX=7227 GN=COX5A PE=2 SV=2;	PF02284.18	COX5A	Cytochrome c oxidase subunit Va
LOC113800043	mucin-5AC-like	0.184997	-2.43443	0.00346774	0.0153922	yes	down	0.21	0	0.09	0.91	1.17	1.03	0.1	1.03667	GO:0005576;GO:0008061	CC:extracellular region;MF:chitin binding;	------	------	------	------	------	------	XP_027206567.1	mucin-5AC-like [Penaeus vannamei]	------	------	PF01607.26	CBM_14	Chitin binding Peritrophin-A domain
LOC113800052	M-phase inducer phosphatase-like, transcript variant X1	0.260315	-1.94167	3.51182e-08	6.59306e-07	yes	down	3.06	4.52	5.23	32.09	35.23	24.2	4.27	30.5067	GO:0051301;GO:0007049;GO:1902751;GO:0004725	BP:cell division;BP:cell cycle;BP:positive regulation of cell cycle G2/M phase transition;MF:protein tyrosine phosphatase activity;	K05866	CDC25B	map04110;map05206;map04914;map04010	Cell cycle;MicroRNAs in cancer;Progesterone-mediated oocyte maturation;MAPK signaling pathway	COG5105	D:Cell cycle control, cell division, chromosome partitioning	XP_027206577.1	M-phase inducer phosphatase-like isoform X1 [Penaeus vannamei]	sp|P20483|MPIP_DROME;	M-phase inducer phosphatase OS=Drosophila melanogaster OX=7227 GN=stg PE=1 SV=2;	PF00581.22	Rhodanese	Rhodanese-like domain
LOC113800056	-	0.0666551	-3.90714	9.91709e-09	2.09638e-07	yes	down	0	0.21	0.25	5.45	6.37	7.73	0.153333	6.51667	GO:0035556;GO:0016042;GO:0004435	BP:intracellular signal transduction;BP:lipid catabolic process;MF:phosphatidylinositol phospholipase C activity;	K05858	PLCB	map05142;map05143;map05163;map05146;map04015;map04540;map04270;map04371;map05016;map04022;map04072;map04071;map04070;map04613;map04310;map04621;map04750;map04919;map05200;map04961;map04921;map05017;map05010;map04922;map04925;map04924;map04927;map04926;map04929;map04928;map04725;map04742;map04745;map04720;map04261;map00562;map04728;map04723;map04020;map04361;map04726;map05417;map04062;map05415;map…	Chagas disease;African trypanosomiasis;Human cytomegalovirus infection;Amoebiasis;Rap1 signaling pathway;Gap junction;Vascular smooth muscle contraction;Apelin signaling pathway;Huntington disease;cGMP-PKG signaling pathway;Phospholipase D signaling pathway;Sphingolipid signaling pathway;Phosphatidylinositol signaling system;Neutrophil extracellular trap formation;Wnt signaling pathway;NOD-like r…	ENOG410XPSW	S:Function unknown	ROT83038.1	putative 1-phosphatidylinositol 4,5-bisphosphate phosphodiesterase isoform X2 [Penaeus vannamei]	sp|P13217|PIPA_DROME;	1-phosphatidylinositol 4,5-bisphosphate phosphodiesterase OS=Drosophila melanogaster OX=7227 GN=norpA PE=1 SV=4;	------	------	------
LOC113800063	uncharacterized LOC113800063	63.5739	5.99036	7.54975e-16	5.00458e-14	yes	up	31.53	7.61	5.59	0.28	1.62	1.31	14.91	1.07	------	------	------	------	------	------	------	------	XP_027206592.1	uncharacterized protein LOC113800063 [Penaeus vannamei]	------	------	------	------	------
LOC113800065	uncharacterized LOC113800065	6.24742	2.64326	2.45196e-05	0.000221889	yes	up	1.31	1.03	2.66	0.39	0.44	0.75	1.66667	0.526667	------	------	------	------	------	------	------	------	------	------	------	------	------	------	------
LOC113800066	uncharacterized LOC113800066	9.47824	3.24462	0.00222081	0.01059	yes	up	2.6	2.14	5.58	0.66	0.84	0.35	3.44	0.616667	------	------	------	------	------	------	------	------	------	------	------	------	------	------	------
LOC113800067	uncharacterized LOC113800067	19.7337	4.30259	1.55941e-49	1.3955e-46	yes	up	6961.06	4566.68	8316.7	639.11	530.6	713.01	6614.81	627.573	------	------	------	------	------	------	------	------	XP_027206595.1	uncharacterized protein LOC113800067 [Penaeus vannamei]	------	------	------	------	------
LOC113800078	uncharacterized LOC113800078	31.7818	4.99013	0.00542741	0.0222059	yes	up	15.96	0	2.32	0	0.15	0	6.09333	0.05	------	------	------	------	------	------	------	------	XP_027206606.1	uncharacterized protein LOC113800078 [Penaeus vannamei]	------	------	------	------	------
LOC113800081	uncharacterized LOC113800081	9.86416	3.3022	1.3671e-28	3.81305e-26	yes	up	9678.61	9454.33	14317	2239.78	2058.93	1726.57	11150	2008.43	------	------	------	------	------	------	------	------	XP_027206609.1	uncharacterized protein LOC113800081 [Penaeus vannamei]	------	------	------	------	------
LOC113800088	uncharacterized LOC113800088	18.1548	4.18228	4.43164e-13	1.93981e-11	yes	up	28.48	6.16	11.67	1.52	1.84	1.33	15.4367	1.56333	GO:0016021	CC:integral component of membrane;	------	------	------	------	------	------	ROT83015.1	hypothetical protein C7M84_023796 [Penaeus vannamei]	------	------	------	------	------
LOC113800093	PAX3- and PAX7-binding protein 1-like	0.350256	-1.51352	0.000231542	0.0015625	yes	down	0.92	0.56	0.73	2.74	4.28	5.33	0.736667	4.11667	GO:0000398;GO:0005634;GO:0003677	BP:mRNA splicing, via spliceosome;CC:nucleus;MF:DNA binding;	K13211	GCFC	------	------	ENOG410YU43	K:Transcription	XP_027206617.1	PAX3- and PAX7-binding protein 1-like [Penaeus vannamei]	sp|P58501|PAXB1_MOUSE;	PAX3- and PAX7-binding protein 1 OS=Mus musculus OX=10090 GN=Paxbp1 PE=1 SV=3;	PF07842.14;PF15458.8	GCFC;NTR2	GC-rich sequence DNA-binding factor-like protein;Nineteen complex-related protein 2
LOC113800097	60S ribosomal protein L4-A-like, transcript variant X1	2.38307	1.25282	5.58001e-09	1.23465e-07	yes	up	2141.14	1566.31	1708.29	1235.13	1286.76	1682.31	1805.25	1401.4	GO:0006412;GO:0005840;GO:0003735	BP:translation;CC:ribosome;MF:structural constituent of ribosome;	K02930	RP-L4e, RPL4	map03010;map05171	Ribosome;Coronavirus disease - COVID-19	COG0088	J:Translation, ribosomal structure and biogenesis	ROT83025.1	hypothetical protein C7M84_023806 [Penaeus vannamei]	sp|P08429|RL4A_XENLA;	60S ribosomal protein L4-A OS=Xenopus laevis OX=8355 GN=rpl4-a PE=2 SV=2;	PF00573.24;PF14374.8	Ribosomal_L4;Ribos_L4_asso_C	Ribosomal protein L4/L1 family;60S ribosomal protein L4 C-terminal domain
LOC113800106	uncharacterized LOC113800106, transcript variant X1	3.61312	1.85325	0.000367705	0.00232092	yes	up	3.75	8.76	11.22	4.96	4.06	2.08	7.91	3.7	------	------	------	------	------	------	------	------	XP_027206630.1	uncharacterized protein LOC113800106 [Penaeus vannamei]	------	------	------	------	------
LOC113800115	uncharacterized LOC113800115	12.2964	3.62017	2.14004e-21	3.05061e-19	yes	up	2293.81	992.88	2706.92	309.03	246.81	323.5	1997.87	293.113	------	------	------	------	------	------	------	------	------	------	------	------	------	------	------
LOC113800118	uncharacterized protein NCBP2-AS2 homolog	4.15811	2.05593	0.00502027	0.0209011	yes	up	4.49	20.48	10.01	6.24	5.64	1.95	11.66	4.61	GO:0033617;GO:0006357;GO:0005758;GO:0016592;GO:0003712;GO:0016531;GO:0005507	BP:mitochondrial respiratory chain complex IV assembly;BP:regulation of transcription from RNA polymerase II promoter;CC:mitochondrial intermembrane space;CC:mediator complex;MF:transcription cofactor activity;MF:copper chaperone activity;MF:copper ion binding;	K02260	COX17	map00190;map04714	Oxidative phosphorylation;Thermogenesis	ENOG410XVYQ	O:Posttranslational modification, protein turnover, chaperones	XP_027206646.1	uncharacterized protein NCBP2-AS2 homolog [Penaeus vannamei]	sp|P81045|COX17_PIG;	Cytochrome c oxidase copper chaperone OS=Sus scrofa OX=9823 GN=COX17 PE=1 SV=1;	PF05051.15	COX17	Cytochrome C oxidase copper chaperone
LOC113800138	opsin, ultraviolet-sensitive-like	0.32833	-1.60678	0.0090875	0.0335578	yes	down	155.85	93.46	129.49	558.38	753.95	628.71	126.267	647.013	GO:0007601;GO:0018298;GO:0007602;GO:0071482;GO:0007186;GO:0016021;GO:0005887;GO:0008020;GO:0004930;GO:0009881	BP:visual perception;BP:protein-chromophore linkage;BP:phototransduction;BP:cellular response to light stimulus;BP:G-protein coupled receptor signaling pathway;CC:integral component of membrane;CC:integral component of plasma membrane;MF:G-protein coupled photoreceptor activity;MF:G-protein coupled receptor activity;MF:photoreceptor activity;	K04255	OPN4, Rh2_7	------	------	ENOG410XRW9	U:Intracellular trafficking, secretion, and vesicular transport	XP_027206668.1	opsin, ultraviolet-sensitive-like [Penaeus vannamei]	sp|P04950|OPS3_DROME;	Opsin Rh3 OS=Drosophila melanogaster OX=7227 GN=Rh3 PE=1 SV=1;	PF00001.23;PF10320.11	7tm_1;7TM_GPCR_Srsx	7 transmembrane receptor;Serpentine type 7TM GPCR chemoreceptor Srsx
LOC113800144	uncharacterized LOC113800144, transcript variant X1	8.39117	3.06887	3.67238e-08	6.87047e-07	yes	up	103.14	45.97	15.95	13.04	14.32	8.45	55.02	11.9367	------	------	------	------	------	------	ENOG4111ZWA	S:Function unknown	XP_027206669.1	uncharacterized protein LOC113800144 isoform X1 [Penaeus vannamei]	------	------	PF16033.7	DUF4789	Domain of unknown function
LOC113800159	tubulin--tyrosine ligase-like protein 12, transcript variant X1	0.191845	-2.38199	7.71985e-16	5.09637e-14	yes	down	1.56	1.06	1.95	8.93	9.16	17.91	1.52333	12	GO:0006464;GO:0005524	BP:cellular protein modification process;MF:ATP binding;	K16609	TTLL12	------	------	ENOG410XQ0A	S:Function unknown	XP_027206687.1	tubulin--tyrosine ligase-like protein 12 isoform X1 [Penaeus vannamei]	sp|Q3UDE2|TTL12_MOUSE;	Tubulin--tyrosine ligase-like protein 12 OS=Mus musculus OX=10090 GN=Ttll12 PE=1 SV=1;	PF03133.17	TTL	Tubulin-tyrosine ligase family
LOC113800170	alcohol dehydrogenase class-3-like	2.53362	1.3412	7.2959e-06	7.59189e-05	yes	up	261.72	345.1	415.82	249.13	276.19	224.73	340.88	250.017	GO:0006069;GO:0106322;GO:0008270;GO:0004022;GO:0106321	BP:ethanol oxidation;BP:old GO;MF:zinc ion binding;MF:alcohol dehydrogenas;MF:old GO;	K00121	frmA, ADH5, adhC	map00350;map00980;map00620;map00010;map00830;map00071;map00982	Tyrosine metabolism;Metabolism of xenobiotics by cytochrome P450;Pyruvate metabolism;Glycolysis / Gluconeogenesis;Retinol metabolism;Fatty acid degradation;Drug metabolism - cytochrome P450	COG1062	C:Energy production and conversion	XP_027206696.1	alcohol dehydrogenase class-3-like [Penaeus vannamei]	sp|P81431|ADHX_OCTVU;	Alcohol dehydrogenase class-3 OS=Octopus vulgaris OX=6645 PE=1 SV=1;	PF08240.14;PF00107.28;PF03721.16	ADH_N;ADH_zinc_N;UDPG_MGDP_dh_N	Alcohol dehydrogenase GroES-like domain;Zinc-binding dehydrogenase;UDP-glucose/GDP-mannose dehydrogenase family, NAD binding domain
LOC113800184	phenoloxidase-activating factor 3-like	2.47209	1.30573	9.11257e-05	0.000698977	yes	up	7.7	7.83	8.69	5.89	7.29	4.97	8.07333	6.05	GO:0004252;GO:0004386	MF:serine-type endopeptidase activity;MF:helicase activity;	K01344	PROC	map04610	Complement and coagulation cascades	COG5640	O:Posttranslational modification, protein turnover, chaperones	XP_027206711.1	phenoloxidase-activating factor 3-like [Penaeus vannamei]	sp|Q8I6K0|PPAF3_HOLDI;	Phenoloxidase-activating factor 3 OS=Holotrichia diomphalia OX=33394 GN=PPAF3 PE=1 SV=1;	PF00089.28;PF01549.26	Trypsin;ShK	Trypsin;ShK domain-like
LOC113800224	cyclin-F-like	0.372346	-1.42528	1.41718e-05	0.000137766	yes	down	1.09	0.81	0.78	3.04	4.04	7.26	0.893333	4.78	------	------	K10289	CCNF, FBXO1	------	------	COG5024	D:Cell cycle control, cell division, chromosome partitioning	XP_027206753.1	cyclin-F-like [Penaeus vannamei]	sp|Q5XGG5|CCNF_XENTR;	Cyclin-F OS=Xenopus tropicalis OX=8364 GN=ccnf PE=2 SV=1;	PF00134.25;PF12937.9;PF00646.35	Cyclin_N;F-box-like;F-box	Cyclin, N-terminal domain;F-box-like;F-box domain
LOC113800228	serine/arginine-rich splicing factor 6-like, transcript variant X1	0.490586	-1.02742	8.90009e-05	0.000685617	yes	down	9.29	12.17	6.48	25.81	27.17	32.04	9.31333	28.34	GO:0006396;GO:0003723	BP:RNA processing;MF:RNA binding;	------	------	------	------	------	------	XP_027206756.1	serine/arginine-rich splicing factor 4-like isoform X1 [Penaeus vannamei]	------	------	------	------	------
LOC113800231	uncharacterized LOC113800231, transcript variant X1	0.382913	-1.38491	5.87971e-05	0.000473315	yes	down	1.37	0.88	1.01	3.78	4.38	8.84	1.08667	5.66667	GO:0008270;GO:0003676	MF:zinc ion binding;MF:nucleic acid binding;	------	------	------	------	ENOG4111IJJ	S:Function unknown	XP_027206760.1	uncharacterized protein LOC113800231 [Penaeus vannamei]	sp|Q99PP2|ZN318_MOUSE;	Zinc finger protein 318 OS=Mus musculus OX=10090 GN=Znf318 PE=1 SV=3;	------	------	------
LOC113800233	uncharacterized LOC113800233	2.2157	1.14776	0.000671387	0.00389386	yes	up	14.03	21.93	21.35	17.92	15.04	14.1	19.1033	15.6867	------	------	------	------	------	------	------	------	------	------	------	------	------	------	------
LOC113800234	caspase-1-like, transcript variant X1	0.150389	-2.73323	1.95386e-13	9.13642e-12	yes	down	0.82	0.44	0.7	6.05	7.52	7.47	0.653333	7.01333	GO:0004197	MF:cysteine-type endopeptidase activity;	K20009	DRONC	map04215;map04214	Apoptosis - multiple species;Apoptosis - fly	ENOG410ZQIE	O:Posttranslational modification, protein turnover, chaperones	XP_027206764.1	caspase-2-like isoform X1 [Penaeus vannamei]	sp|P29594|CASP2_MOUSE;	Caspase-2 OS=Mus musculus OX=10090 GN=Casp2 PE=1 SV=5;	PF00656.24	Peptidase_C14	Caspase domain
LOC113800237	ABC transporter F family member 4-like, transcript variant X2	0.439772	-1.18517	0.00374506	0.016433	yes	down	0.66	0.57	0.9	3.42	3.03	2.7	0.71	3.05	GO:0004197	MF:cysteine-type endopeptidase activity;	K20009	DRONC	map04215;map04214	Apoptosis - multiple species;Apoptosis - fly	ENOG410ZQIE	O:Posttranslational modification, protein turnover, chaperones	XP_027206769.1	RNA polymerase II degradation factor 1-like isoform X1 [Penaeus vannamei]	sp|Q98943|CASP2_CHICK;	Caspase-2 OS=Gallus gallus OX=9031 GN=CASP2 PE=2 SV=2;	PF00656.24	Peptidase_C14	Caspase domain
LOC113800239	BTB/POZ domain-containing protein 7-like	0.495521	-1.01298	0.00167972	0.00834835	yes	down	2.22	1.81	1.17	3.5	3.07	5.4	1.73333	3.99	GO:0061138	BP:morphogenesis of a branching epithelium;	K10479	BTBD7	------	------	ENOG410XP1W	S:Function unknown	XP_027206781.1	LOW QUALITY PROTEIN: BTB/POZ domain-containing protein 7-like [Penaeus vannamei]	sp|Q9P203|BTBD7_HUMAN;	BTB/POZ domain-containing protein 7 OS=Homo sapiens OX=9606 GN=BTBD7 PE=1 SV=3;	PF00651.33;PF07707.17	BTB;BACK	BTB/POZ domain;BTB And C-terminal Kelch
LOC113800244	protein doublesex-like, transcript variant X2	2.13104	1.09156	0.0143483	0.0482314	yes	up	7.39	7.04	9.96	7.11	8.75	6.21	8.13	7.35667	------	------	K24485	FNDC3	------	------	------	------	XP_027206788.1	protein doublesex-like [Penaeus vannamei]	------	------	------	------	------
LOC113800251	BTB/POZ domain-containing protein 7-like	0.276497	-1.85466	2.21374e-10	6.48344e-09	yes	down	1.04	0.85	1.64	6.38	5.55	10.05	1.17667	7.32667	GO:0061138	BP:morphogenesis of a branching epithelium;	K10479	BTBD7	------	------	ENOG410XP1W	S:Function unknown	XP_027206798.1	BTB/POZ domain-containing protein 7-like [Penaeus vannamei]	sp|Q9P203|BTBD7_HUMAN;	BTB/POZ domain-containing protein 7 OS=Homo sapiens OX=9606 GN=BTBD7 PE=1 SV=3;	------	------	------
LOC113800255	uncharacterized LOC113800255	0.0197229	-5.66399	0.000442746	0.00272934	yes	down	0	0	0	0.18	0.16	0.38	0	0.24	GO:0004523;GO:0003676	MF:RNA-DNA hybrid ribonuclease activity;MF:nucleic acid binding;	------	------	------	------	ENOG410Y65V;ENOG4111I63;ENOG410YDDF;ENOG410ZN99	S:Function unknown;	XP_027206801.1	uncharacterized protein LOC113800255 [Penaeus vannamei]	sp|P11369|LORF2_MOUSE;	LINE-1 retrotransposable element ORF2 protein OS=Mus musculus OX=10090 GN=Pol PE=1 SV=2;	PF00078.29;PF00075.26;PF14529.8;PF03372.25;PF13456.8	RVT_1;RNase_H;Exo_endo_phos_2;Exo_endo_phos;RVT_3	Reverse transcriptase;RNase H;Endonuclease-reverse transcriptase;Endonuclease/Exonuclease/phosphatase family;Reverse transcriptase-like
LOC113800256	uncharacterized LOC113800256, transcript variant X1	2.45745	1.29716	0.00221031	0.0105524	yes	up	7.77	3.74	5.07	4.2	4.78	3.36	5.52667	4.11333	------	------	------	------	------	------	------	------	XP_027206804.1	uncharacterized protein LOC113800256 [Penaeus vannamei]	------	------	------	------	------
LOC113800259	uncharacterized LOC113800259	0.038071	-4.71517	0.01289	0.0442806	yes	down	0	0	0	0.2	0.31	0.3	0	0.27	GO:0015074;GO:0016021;GO:0004519;GO:0004190;GO:0003676;GO:0003964;GO:0005230	BP:DNA integration;CC:integral component of membrane;MF:endonuclease activity;MF:aspartic-type endopeptidase activity;MF:nucleic acid binding;MF:RNA-directed DNA polymerase activity;MF:extracellular ligand-gated ion channel activity;	------	------	------	------	COG2801;ENOG4111QXT	L:Replication, recombination and repair;S:Function unknown	XP_027206805.1	uncharacterized protein LOC113800259 [Penaeus vannamei]	sp|P20825|POL2_DROME;	Retrovirus-related Pol polyprotein from transposon 297 OS=Drosophila melanogaster OX=7227 GN=pol PE=4 SV=1;	PF00078.29;PF00077.22	RVT_1;RVP	Reverse transcriptase;Retroviral aspartyl protease
LOC113800267	hyphal wall protein 2-like	0.255572	-1.9682	0.0120141	0.0419063	yes	down	0.24	0.02	0.08	0.43	0.55	1.38	0.113333	0.786667	------	------	K24627	GAS2, GAS2L	------	------	ENOG4111BF1	Z:Cytoskeleton	XP_027206813.1	hyphal wall protein 2-like [Penaeus vannamei]	------	------	PF02187.19	GAS2	Growth-Arrest-Specific Protein 2 Domain
LOC113800276	mRNA decay activator protein ZFP36L1-like	2.34186	1.22766	0.000402391	0.0025084	yes	up	10.08	7.82	13.03	9.24	8.55	6.76	10.31	8.18333	GO:0046872	MF:metal ion binding;	K18753	ZFP36L	map04218	Cellular senescence	COG5063	S:Function unknown	XP_027206821.1	mRNA decay activator protein ZFP36L1-like, partial [Penaeus vannamei]	sp|P47980|TIS11_DROME;	Protein TIS11 OS=Drosophila melanogaster OX=7227 GN=Tis11 PE=2 SV=2;	PF00642.26;PF18345.3;PF18044.3;PF14608.8	zf-CCCH;zf_CCCH_4;zf-CCCH_4;zf-CCCH_2	Zinc finger C-x8-C-x5-C-x3-H type;Zinc finger domain;CCCH-type zinc finger;RNA-binding, Nab2-type zinc finger
LOC113800291	uncharacterized LOC113800291	0.352119	-1.50586	0.00414706	0.0179091	yes	down	2.67	0.56	0.44	2.07	3.7	3.99	1.22333	3.25333	------	------	------	------	------	------	------	------	XP_027217347.1	uncharacterized protein LOC113809865 [Penaeus vannamei]	------	------	------	------	------
LOC113800294	uncharacterized LOC113800294, transcript variant X1	0.348695	-1.51996	0.000121781	0.000895321	yes	down	0.84	0.42	0.93	2.95	3.5	5.92	0.73	4.12333	------	------	------	------	------	------	------	------	XP_027206843.1	uncharacterized protein LOC113800294 isoform X1 [Penaeus vannamei]	------	------	------	------	------
LOC113800297	plasminogen activator inhibitor 1 RNA-binding protein-like	2.12045	1.08437	7.10821e-05	0.00055935	yes	up	604.2	718.75	621.67	566.92	640.23	494.77	648.207	567.307	GO:0005737;GO:0005634;GO:0003723;GO:0003730	CC:cytoplasm;CC:nucleus;MF:RNA binding;MF:mRNA 3'-UTR binding;	K13199	SERBP1	------	------	ENOG410YBHR	S:Function unknown	XP_027206851.1	plasminogen activator inhibitor 1 RNA-binding protein-like [Penaeus vannamei]	sp|Q9CY58|PAIRB_MOUSE;	Plasminogen activator inhibitor 1 RNA-binding protein OS=Mus musculus OX=10090 GN=Serbp1 PE=1 SV=2;	PF04774.17;PF16174.7	HABP4_PAI-RBP1;IHABP4_N	Hyaluronan / mRNA binding family;Intracellular hyaluronan-binding protein 4 N-terminal
LOC113800305	uncharacterized LOC113800305	0.158139	-2.66073	5.9847e-05	0.000480087	yes	down	0.77	0.51	0.22	4.42	2.67	11.58	0.5	6.22333	------	------	------	------	------	------	------	------	XP_027206859.1	uncharacterized protein LOC113800305 [Penaeus vannamei]	------	------	PF18738.3	HEPN_DZIP3	DZIP3/ hRUL138-like HEPN
LOC113800316	trimethyllysine dioxygenase, mitochondrial-like	15.0579	3.91245	6.46606e-16	4.33474e-14	yes	up	51.32	21.74	88.05	6.9	6.65	5.96	53.7033	6.50333	------	------	K00471	BBOX1	map00310	Lysine degradation	COG2175	Q:Secondary metabolites biosynthesis, transport and catabolism	XP_027206868.1	trimethyllysine dioxygenase, mitochondrial-like [Penaeus vannamei]	------	------	PF06155.14	GBBH-like_N	Gamma-butyrobetaine hydroxylase-like, N-terminal
LOC113800323	tectonic-2-like	0.342248	-1.54689	3.07866e-05	0.000271464	yes	down	0.91	0.7	0.76	3.16	3.79	6.7	0.79	4.55	GO:0030030;GO:0016021	BP:cell projection organization;CC:integral component of membrane;	K19361	TCTN2	------	------	ENOG4111MZ0	O:Posttranslational modification, protein turnover, chaperones	XP_027206877.1	tectonic-2-like [Penaeus vannamei]	sp|Q96GX1|TECT2_HUMAN;	Tectonic-2 OS=Homo sapiens OX=9606 GN=TCTN2 PE=2 SV=1;	PF07773.13	DUF1619	Protein of unknown function
LOC113800330	uncharacterized LOC113800330	2.45979	1.29854	1.7772e-05	0.000168	yes	up	37.85	57.11	55.65	40.43	39.58	33.1	50.2033	37.7033	------	------	------	------	------	------	COG5272	O:Posttranslational modification, protein turnover, chaperones	XP_027206878.1	uncharacterized protein LOC113800330 [Penaeus vannamei]	sp|P0C030|RUB1_ORYSJ;	Ubiquitin-NEDD8-like protein RUB1 OS=Oryza sativa subsp. japonica OX=39947 GN=RUB1 PE=2 SV=2;	PF00240.25;PF11976.10	ubiquitin;Rad60-SLD	Ubiquitin family;Ubiquitin-2 like Rad60 SUMO-like
LOC113800338	transcription factor E2F4-like	0.469239	-1.09161	0.00165626	0.00825466	yes	down	1.13	0.86	0.81	2.65	3.04	6.29	0.933333	3.99333	GO:0006357;GO:0000278;GO:0003700;GO:0046983;GO:0000978	BP:regulation of transcription from RNA polymerase II promoter;BP:mitotic cell cycle;MF:transcription factor activity, sequence-specific DNA binding;MF:protein dimerization activity;MF:RNA polymerase II core promoter proximal region sequence-specific DNA binding;	K04682	E2F4_5	map04110;map04350;map04218	Cell cycle;TGF-beta signaling pathway;Cellular senescence	ENOG410XNYI	K:Transcription	XP_027206885.1	transcription factor E2F4-like [Penaeus vannamei]	sp|Q8R0K9|E2F4_MOUSE;	Transcription factor E2F4 OS=Mus musculus OX=10090 GN=E2f4 PE=1 SV=1;	PF16421.7;PF02319.22	E2F_CC-MB;E2F_TDP	E2F transcription factor CC-MB domain;E2F/DP family winged-helix DNA-binding domain
LOC113800363	anti-lipopolysaccharide factor-like	9.86941	3.30296	1.05537e-11	3.74446e-10	yes	up	1779.2	478.24	628.15	190.24	201.68	128.21	961.863	173.377	------	------	------	------	------	------	------	------	XP_027206930.1	anti-lipopolysaccharide factor-like [Penaeus vannamei]	sp|C0KJQ4|ALPS_PORTR;	Anti-lipopolysaccharide factor OS=Portunus trituberculatus OX=210409 GN=ALF PE=2 SV=2;	PF11630.10	DUF3254	Protein of unknown function
LOC113800366	serine protease inhibitor 88Ea-like	4.38443	2.13239	3.52031e-09	8.08918e-08	yes	up	197.47	123.3	82.65	57.84	62.6	49.78	134.473	56.74	GO:0016021;GO:0005615;GO:0004867	CC:integral component of membrane;CC:extracellular space;MF:serine-type endopeptidase inhibitor activity;	------	------	------	------	COG4826	O:Posttranslational modification, protein turnover, chaperones	ROT82825.1	putative serine proteinase inhibitor [Penaeus vannamei]	sp|Q9VFC2|SP88E_DROME;	Serine protease inhibitor 88Ea OS=Drosophila melanogaster OX=7227 GN=Spn88Ea PE=2 SV=1;	PF00079.22	Serpin	Serpin
LOC113800370	protein transport protein Sec24B-like	0.413523	-1.27396	0.000488437	0.00297345	yes	down	0.53	0.36	0.53	1.81	2.61	2.12	0.473333	2.18	GO:0006888;GO:0090110;GO:0006886;GO:0070971;GO:0005789;GO:0030127;GO:0008270;GO:0000149	BP:ER to Golgi vesicle-mediated transport;BP:cargo loading into COPII-coated vesicle;BP:intracellular protein transport;CC:endoplasmic reticulum exit site;CC:endoplasmic reticulum membrane;CC:COPII vesicle coat;MF:zinc ion binding;MF:SNARE binding;	K14007	SEC24	map05130;map04141	Pathogenic Escherichia coli infection;Protein processing in endoplasmic reticulum	COG5028	U:Intracellular trafficking, secretion, and vesicular transport	XP_027206940.1	LOW QUALITY PROTEIN: protein transport protein Sec24B-like [Penaeus vannamei]	sp|O95487|SC24B_HUMAN;	Protein transport protein Sec24B OS=Homo sapiens OX=9606 GN=SEC24B PE=1 SV=2;	PF04811.17;PF04815.17;PF08033.14;PF04810.17;PF00626.24	Sec23_trunk;Sec23_helical;Sec23_BS;zf-Sec23_Sec24;Gelsolin	Sec23/Sec24 trunk domain;Sec23/Sec24 helical domain;Sec23/Sec24 beta-sandwich domain;Sec23/Sec24 zinc finger;Gelsolin repeat
LOC113800373	adenosine kinase 2-like	2.03687	1.02635	0.000272675	0.00179495	yes	up	30.59	39.41	44.87	34.54	35.83	30.84	38.29	33.7367	GO:0044209;GO:0006166;GO:0004001	BP:AMP salvage;BP:purine ribonucleoside salvage;MF:adenosine kinase activity;	K00856	E2.7.1.20, ADK	map00230	Purine metabolism	COG0524	G:Carbohydrate transport and metabolism	XP_027206941.1	LOW QUALITY PROTEIN: adenosine kinase 2-like [Penaeus vannamei]	sp|Q9SF85|ADK1_ARATH;	Adenosine kinase 1 OS=Arabidopsis thaliana OX=3702 GN=ADK1 PE=1 SV=1;	PF00294.26	PfkB	pfkB family carbohydrate kinase
LOC113800376	uncharacterized LOC113800376	4.89266	2.29062	1.12014e-07	1.84869e-06	yes	up	2.65	1.58	1.3	0.74	0.44	1.02	1.84333	0.733333	GO:0004725;GO:0008138	MF:protein tyrosine phosphatase activity;MF:protein tyrosine/serine/threonine phosphatase activity;	K14165	K14165	------	------	COG2453	T:Signal transduction mechanisms	XP_027206945.1	uncharacterized protein LOC113800376 [Penaeus vannamei]	sp|Q6NT99|DUS23_MOUSE;	Dual specificity protein phosphatase 23 OS=Mus musculus OX=10090 GN=Dusp23 PE=1 SV=1;	PF00782.22;PF00102.29;PF14566.8;PF13350.8;PF05706.14	DSPc;Y_phosphatase;PTPlike_phytase;Y_phosphatase3;CDKN3	Dual specificity phosphatase, catalytic domain;Protein-tyrosine phosphatase;Inositol hexakisphosphate;Tyrosine phosphatase family;Cyclin-dependent kinase inhibitor 3
LOC113800379	putative inorganic phosphate cotransporter	0.291883	-1.77654	0.00276444	0.0127482	yes	down	0.12	0.47	0.54	2.38	2.51	2.43	0.376667	2.44	GO:0016021;GO:0022857	CC:integral component of membrane;MF:transmembrane transporter activity;	K12301	SLC17A5	map04142	Lysosome	ENOG410XPWC;ENOG410XRH7	G:Carbohydrate transport and metabolism;	XP_027206948.1	putative inorganic phosphate cotransporter [Penaeus vannamei]	sp|Q9V7S5|PICO_DROME;	Putative inorganic phosphate cotransporter OS=Drosophila melanogaster OX=7227 GN=Picot PE=2 SV=1;	PF07690.18;PF00083.26	MFS_1;Sugar_tr	Major Facilitator Superfamily;Sugar
LOC113800388	uncharacterized LOC113800388	0.49062	-1.02732	0.00949003	0.0347027	yes	down	0.64	0.31	0.56	1.6	1.28	3.39	0.503333	2.09	GO:0007166;GO:0016021;GO:0004930	BP:cell surface receptor signaling pathway;CC:integral component of membrane;MF:G-protein coupled receptor activity;	K04599	MTH	------	------	ENOG410XSD2	S:Function unknown	XP_027206958.1	uncharacterized protein LOC113800388 [Penaeus vannamei]	sp|Q95NQ0|MTH2_DROSI;	G-protein coupled receptor Mth2 OS=Drosophila simulans OX=7240 GN=mth2 PE=3 SV=1;	PF00002.26	7tm_2	7 transmembrane receptor
LOC113800429	uncharacterized LOC113800429	0.0118834	-6.39491	2.35932e-05	0.000214469	yes	down	0	0	0	0.26	0.23	0.84	0	0.443333	GO:0003964;GO:0004523;GO:0003676	MF:RNA-directed DNA polymerase activity;MF:RNA-DNA hybrid ribonuclease activity;MF:nucleic acid binding;	------	------	------	------	ENOG4111I63;ENOG410Y65V;ENOG410YDDF;ENOG410ZN99;ENOG410Z09Q	S:Function unknown;	XP_027206996.1	uncharacterized protein LOC113800429 [Penaeus vannamei]	sp|Q95SX7|RTBS_DROME;	Probable RNA-directed DNA polymerase from transposon BS OS=Drosophila melanogaster OX=7227 GN=RTase PE=2 SV=1;	PF00078.29;PF14529.8	RVT_1;Exo_endo_phos_2	Reverse transcriptase;Endonuclease-reverse transcriptase
LOC113800445	60S ribosomal protein L37a-like	3.35731	1.7473	8.52301e-07	1.13744e-05	yes	up	4959.69	7269.37	8173.98	3913.66	4129.17	2029.4	6801.01	3357.41	GO:0006412;GO:0005840;GO:0003735;GO:0046872	BP:translation;CC:ribosome;MF:structural constituent of ribosome;MF:metal ion binding;	K02921	RP-L37Ae, RPL37A	map03010;map05171	Ribosome;Coronavirus disease - COVID-19	COG1997	J:Translation, ribosomal structure and biogenesis	ROT82748.1	putative 60S ribosomal protein L37a [Penaeus vannamei]	sp|O61598|RL37A_OSTOS;	60S ribosomal protein L37a OS=Ostertagia ostertagi OX=6317 GN=rpl-37a PE=3 SV=3;	PF01780.21	Ribosomal_L37ae	Ribosomal L37ae protein family
LOC113800448	serine/arginine repetitive matrix protein 2-like	0.259898	-1.94398	0.000296578	0.00193569	yes	down	0.2	0.09	0.08	0.61	0.75	1.49	0.123333	0.95	GO:0008138	MF:protein tyrosine/serine/threonine phosphatase activity;	K14165;K13172	K14165;SRRM2, SRM300	------	------	COG2453	T:Signal transduction mechanisms	XP_027207019.1	serine/arginine repetitive matrix protein 2-like [Penaeus vannamei]	sp|Q9NRW4|DUS22_HUMAN;	Dual specificity protein phosphatase 22 OS=Homo sapiens OX=9606 GN=DUSP22 PE=1 SV=1;	PF00782.22	DSPc	Dual specificity phosphatase, catalytic domain
LOC113800471	uncharacterized LOC113800471	0.000343773	-11.5063	7.41084e-21	9.5499e-19	yes	down	0	0	0	12.57	12.42	26.92	0	17.3033	GO:0015074;GO:0003964;GO:0004519;GO:0004190;GO:0003676	BP:DNA integration;MF:RNA-directed DNA polymerase activity;MF:endonuclease activity;MF:aspartic-type endopeptidase activity;MF:nucleic acid binding;	------	------	------	------	COG2801	L:Replication, recombination and repair	XP_027225571.1	uncharacterized protein K02A2.6-like [Penaeus vannamei]	sp|Q8I7P9|POL5_DROME;	Retrovirus-related Pol polyprotein from transposon opus OS=Drosophila melanogaster OX=7227 GN=pol PE=4 SV=1;	------	------	------
LOC113800474	uncharacterized LOC113800474	0.402883	-1.31157	0.00802216	0.0301989	yes	down	1.45	0.8	2.61	7.35	6.07	9.78	1.62	7.73333	------	------	------	------	------	------	------	------	------	------	------	------	------	------	------
LOC113800479	uncharacterized LOC113800479	0.0336366	-4.89383	0.00758881	0.028878	yes	down	0	0	0	0.14	0.21	0.3	0	0.216667	------	------	------	------	------	------	------	------	XP_027207056.1	uncharacterized protein LOC113800479 [Penaeus vannamei]	------	------	------	------	------
LOC113800494	coiled-coil domain-containing protein 115-like, transcript variant X1	0.282659	-1.82286	5.14049e-06	5.57971e-05	yes	down	4.73	6.56	13.21	44.81	47.45	73.47	8.16667	55.2433	------	------	K23543	CCDC115	------	------	ENOG41124X6;ENOG410Y0F4	S:Function unknown;	XP_027207073.1	coiled-coil domain-containing protein 115-like isoform X1 [Penaeus vannamei]	sp|Q5EAR6|CC115_DANRE;	Coiled-coil domain-containing protein 115 OS=Danio rerio OX=7955 GN=ccdc115 PE=2 SV=1;	------	------	------
LOC113800507	dehydrodolichyl diphosphate synthase complex subunit DHDDS-like	3.12709	1.64482	9.03947e-11	2.86066e-09	yes	up	17.36	19.18	15.93	10.46	10.65	10.28	17.49	10.4633	GO:0016765	MF:transferase activity, transferring alkyl or ary;	K11778	DHDDS, RER2, SRT1	map00900	Terpenoid backbone biosynthesis	COG0020	I:Lipid transport and metabolism	XP_027207084.1	dehydrodolichyl diphosphate synthase complex subunit DHDDS-like [Penaeus vannamei]	sp|Q86SQ9|DHDDS_HUMAN;	Dehydrodolichyl diphosphate synthase complex subunit DHDDS OS=Homo sapiens OX=9606 GN=DHDDS PE=1 SV=3;	PF01255.21	Prenyltransf	Putative undecaprenyl diphosphate synthase
LOC113800512	E3 ubiquitin-protein ligase MYCBP2-like	0.368095	-1.44185	6.65954e-06	7.01582e-05	yes	down	0.85	1.43	1.44	5.13	5.22	9.1	1.24	6.48333	------	------	K10693	MYCBP2, PAM	map04361	Axon regeneration	ENOG410XP1T	O:Posttranslational modification, protein turnover, chaperones	XP_027207088.1	E3 ubiquitin-protein ligase MYCBP2-like [Penaeus vannamei]	sp|O75592|MYCB2_HUMAN;	E3 ubiquitin-protein ligase MYCBP2 OS=Homo sapiens OX=9606 GN=MYCBP2 PE=1 SV=4;	PF13639.8;PF03256.18;PF00643.26	zf-RING_2;ANAPC10;zf-B_box	Ring finger domain;Anaphase-promoting complex, subunit 10;B-box zinc finger
LOC113800514	protein dpy-30 homolog, transcript variant X1	0.492551	-1.02165	0.00363309	0.0160114	yes	down	1.98	2.28	1.45	5.24	5.77	11.87	1.90333	7.62667	GO:0048188;GO:0044666	CC:Set1C/COMPASS complex;CC:MLL3/4 complex;	K14965	DPY30	------	------	ENOG41123UZ	S:Function unknown	XP_027207090.1	protein dpy-30 homolog isoform X1 [Penaeus vannamei]	sp|Q2NKU6|DPY30_BOVIN;	Protein dpy-30 homolog OS=Bos taurus OX=9913 GN=DPY30 PE=3 SV=1;	PF05186.15	Dpy-30	Dpy-30 motif
LOC113800521	probable palmitoyltransferase ZDHHC24	0.0496272	-4.33273	0.00947443	0.0346614	yes	down	0	0.04	0	0.4	0.32	1.18	0.0133333	0.633333	GO:0016021;GO:0019706	CC:integral component of membrane;MF:protein-cysteine S-palmitoyltransferase activity;	K18932	ZDHHC	------	------	COG5273	S:Function unknown	XP_027207102.1	probable palmitoyltransferase ZDHHC24 [Penaeus vannamei]	sp|F1QGD2|ZDH24_DANRE;	Probable palmitoyltransferase ZDHHC24 OS=Danio rerio OX=7955 GN=zdhhc24 PE=2 SV=1;	PF01529.22	DHHC	DHHC palmitoyltransferase
LOC113800526	uncharacterized LOC113800526, transcript variant X1	6.17838	2.62723	1.33239e-12	5.46109e-11	yes	up	49.4	96.97	69.41	25.89	20.29	15.33	71.9267	20.5033	GO:0016021	CC:integral component of membrane;	------	------	------	------	------	------	XP_027207105.1	uncharacterized protein LOC113800526 isoform X1 [Penaeus vannamei]	------	------	------	------	------
LOC113800528	histone deacetylase 11-like	0.222484	-2.16823	4.19762e-06	4.6567e-05	yes	down	0.23	0.29	0.55	2.95	2.61	5.83	0.356667	3.79667	GO:0005634;GO:0004407	CC:nucleus;MF:histone deacetylase activity;	K11418	HDAC11	map05034;map04613;map05203	Alcoholism;Neutrophil extracellular trap formation;Viral carcinogenesis	COG0123;COG0123	B:Chromatin structure and dynamics;Q:Secondary metabolites biosynthesis, transport and catabolism	XP_027207112.1	histone deacetylase 11-like [Penaeus vannamei]	sp|Q91WA3|HDA11_MOUSE;	Histone deacetylase 11 OS=Mus musculus OX=10090 GN=Hdac11 PE=1 SV=1;	PF00850.21	Hist_deacetyl	Histone deacetylase domain
LOC113800540	methylmalonyl-CoA mutase, mitochondrial-like	2.17133	1.11858	2.07782e-06	2.52029e-05	yes	up	22.08	29.24	24.23	20.89	21.86	23.24	25.1833	21.9967	GO:0031419;GO:0004494;GO:0046872	MF:cobalamin binding;MF:methylmalonyl-CoA mutase activity;MF:metal ion binding;	K01847	MUT	map00630;map00280;map00640	Glyoxylate and dicarboxylate metabolism;Valine, leucine and isoleucine degradation;Propanoate metabolism	COG1884	I:Lipid transport and metabolism	XP_027207125.1	methylmalonyl-CoA mutase, mitochondrial-like [Penaeus vannamei]	sp|Q9GK13|MUTA_BOVIN;	Methylmalonyl-CoA mutase, mitochondrial OS=Bos taurus OX=9913 GN=MMUT PE=2 SV=1;	PF01642.24;PF02310.21	MM_CoA_mutase;B12-binding	Methylmalonyl-CoA mutase;B12 binding domain
LOC113800544	G-protein coupled receptor Mth2-like, transcript variant X1	3.48684	1.80192	6.1375e-08	1.08402e-06	yes	up	8.53	7.86	13.41	5.33	4.94	6.62	9.93333	5.63	GO:0007166;GO:0016021;GO:0005886;GO:0004930	BP:cell surface receptor signaling pathway;CC:integral component of membrane;CC:plasma membrane;MF:G-protein coupled receptor activity;	K04599	MTH	------	------	ENOG4111I4H	S:Function unknown	XP_027207129.1	G-protein coupled receptor Mth2-like isoform X1 [Penaeus vannamei]	sp|Q9VXD9|MTH1_DROME;	Probable G-protein coupled receptor Mth-like 1 OS=Drosophila melanogaster OX=7227 GN=mthl1 PE=2 SV=1;	PF00002.26	7tm_2	7 transmembrane receptor
LOC113800556	uncharacterized LOC113800556, transcript variant X4	4.42886	2.14694	1.29675e-05	0.000127134	yes	up	8.17	8.47	2.35	2.3	3.23	2.31	6.33	2.61333	GO:0016021	CC:integral component of membrane;	------	------	------	------	------	------	ROT82656.1	hypothetical protein C7M84_024188 [Penaeus vannamei]	------	------	------	------	------
LOC113800561	uncharacterized LOC113800561	4.20965	2.0737	1.37184e-06	1.72908e-05	yes	up	9.63	4.45	5.46	3.55	2.76	2.22	6.51333	2.84333	GO:0016021	CC:integral component of membrane;	------	------	------	------	------	------	XP_027207153.1	uncharacterized protein LOC113800561 [Penaeus vannamei]	------	------	PF13855.8;PF13306.8	LRR_8;LRR_5	Leucine rich repeat;BspA type Leucine rich repeat region
LOC113800566	sodium/hydrogen exchanger 9B2-like, transcript variant X1	0.445313	-1.16711	0.0062498	0.0247899	yes	down	0.29	0.56	0.55	1.5	1.41	3.18	0.466667	2.03	GO:0016021;GO:0015299	CC:integral component of membrane;MF:solut;	K23994	SLC9B1_2	------	------	COG0025	P:Inorganic ion transport and metabolism	XP_027207164.1	sodium/hydrogen exchanger 9B2-like isoform X1 [Penaeus vannamei]	sp|Q86UD5|SL9B2_HUMAN;	Sodium/hydrogen exchanger 9B2 OS=Homo sapiens OX=9606 GN=SLC9B2 PE=1 SV=2;	PF00999.23	Na_H_Exchanger	Sodium/hydrogen exchanger family
LOC113800581	mitoferrin-1-like	3.40515	1.76772	8.36795e-08	1.4309e-06	yes	up	77.51	48.72	35.29	24.31	23.34	46.15	53.84	31.2667	GO:0055085;GO:0016021	BP:transmembrane transport;CC:integral component of membrane;	K15113	SLC25A28_37, MFRN	------	------	ENOG410XNT2	O:Posttranslational modification, protein turnover, chaperones	XP_027207175.1	mitoferrin-1-like [Penaeus vannamei]	sp|Q96A46|MFRN2_HUMAN;	Mitoferrin-2 OS=Homo sapiens OX=9606 GN=SLC25A28 PE=2 SV=1;	PF00153.29;PF18405.3	Mito_carr;SLC25_like	Mitochondrial carrier protein;Mitochondrial SLC25 homolog
LOC113800594	uncharacterized LOC113800594	0.0103047	-6.60055	3.36156e-06	3.85617e-05	yes	down	0	0	0	1.21	0.91	1.5	0	1.20667	------	------	------	------	------	------	ENOG410Z9BW;ENOG410ZQCU;ENOG410Y278;ENOG411291K	S:Function unknown;	XP_027207188.1	uncharacterized protein LOC113800594 [Penaeus vannamei]	------	------	------	------	------
LOC113800595	uncharacterized LOC113800595	0.330452	-1.59749	6.49721e-05	0.000517336	yes	down	1.02	0.45	1.07	4.12	4.56	6.31	0.846667	4.99667	GO:0016021;GO:0005254	CC:integral component of membrane;MF:chloride channel activity;	K22204	BEST	------	------	ENOG410XS3J	S:Function unknown	XP_027207190.1	uncharacterized protein LOC113800595, partial [Penaeus vannamei]	sp|Q8BGM5|BEST2_MOUSE;	Bestrophin-2 OS=Mus musculus OX=10090 GN=Best2 PE=2 SV=1;	PF01062.23	Bestrophin	Bestrophin, RFP-TM, chloride channel
LOC113800604	transcription factor che-1-like	0.186641	-2.42166	3.35505e-05	0.000292917	yes	down	0.52	0.61	0.57	4.35	4.77	8.5	0.566667	5.87333	------	------	------	------	------	------	------	------	XP_037798679.1	transcription factor che-1-like [Penaeus monodon]	------	------	PF13465.8;PF13909.8;PF00096.28;PF05605.14	zf-H2C2_2;zf-H2C2_5;zf-C2H2;zf-Di19	Zinc-finger double domain;C2H2-type zinc-finger domain;Zinc finger, C2H2 type;Drought induced 19 protein
LOC113800607	zinc finger protein 64-like	0.365435	-1.45231	0.000731607	0.00417011	yes	down	0.55	0.3	0.71	2.26	2.01	4.25	0.52	2.84	------	------	------	------	------	------	------	------	XP_027207200.1	zinc finger protein 64-like [Penaeus vannamei]	sp|Q6B4Z5|ZFY_PANTR;	Zinc finger Y-chromosomal protein OS=Pan troglodytes OX=9598 GN=ZFY PE=2 SV=1;	PF13465.8;PF13909.8;PF00096.28;PF05605.14;PF12013.10	zf-H2C2_2;zf-H2C2_5;zf-C2H2;zf-Di19;OrsD	Zinc-finger double domain;C2H2-type zinc-finger domain;Zinc finger, C2H2 type;Drought induced 19 protein;Orsellinic acid/F9775 biosynthesis cluster protein D
LOC113800615	oocyte zinc finger protein XlCOF6-like	0.0334161	-4.90331	7.59827e-05	0.000595007	yes	down	0.06	0	0.05	1.47	2.23	2.66	0.0366667	2.12	------	------	------	------	------	------	------	------	XP_027207207.1	oocyte zinc finger protein XlCOF6-like [Penaeus vannamei]	------	------	PF13465.8;PF00096.28;PF13894.8;PF13909.8	zf-H2C2_2;zf-C2H2;zf-C2H2_4;zf-H2C2_5	Zinc-finger double domain;Zinc finger, C2H2 type;C2H2-type zinc finger;C2H2-type zinc-finger domain
LOC113800624	protein C19orf12 homolog, transcript variant X1	5.22054	2.3842	0.00102593	0.00556231	yes	up	6.59	3.36	42.94	6.34	7.18	4.97	17.63	6.16333	GO:0005829;GO:0016021;GO:0005783;GO:0005739;GO:0031966	CC:cytosol;CC:integral component of membrane;CC:endoplasmic reticulum;CC:mitochondrion;CC:mitochondrial membrane;	K23168	MPAN	------	------	ENOG411207K;ENOG410YRIP	S:Function unknown;	XP_027207217.1	uncharacterized protein LOC113800624 isoform X1 [Penaeus vannamei]	------	------	------	------	------
LOC113800641	carbohydrate sulfotransferase 14-like	0.00614713	-7.34587	1.89424e-08	3.75306e-07	yes	down	0.09	0	0	2.26	2.1	6.99	0.03	3.78333	GO:0016051;GO:0016021;GO:0000139;GO:0008146	BP:carbohydrate biosynthetic process;CC:integral component of membrane;CC:Golgi membrane;MF:sulfotransferase activity;	K01017;K09673	CHST11;CHST9	map00513;map00532	Various types of N-glycan biosynthesis;Glycosaminoglycan biosynthesis - chondroitin sulfate / dermatan sulfate	ENOG4111GJR	S:Function unknown	XP_027207240.1	carbohydrate sulfotransferase 14-like [Penaeus vannamei]	sp|Q5XHM7|CHSTC_XENLA;	Carbohydrate sulfotransferase 12 OS=Xenopus laevis OX=8355 GN=chst12 PE=2 SV=2;	PF03567.16	Sulfotransfer_2	Sulfotransferase family
LOC113800650	delta-sarcoglycan-like	5.49157	2.45722	0.00938372	0.0343998	yes	up	0.76	0.21	0.75	0.28	0.17	0.12	0.573333	0.19	GO:0005856;GO:0016012;GO:0016021;GO:0042383	CC:cytoskeleton;CC:sarcoglycan complex;CC:integral component of membrane;CC:sarcolemma;	------	------	------	------	ENOG4111GCH	S:Function unknown	ROT82555.1	Delta-sarcoglycan, partial [Penaeus vannamei]	sp|Q96LD1|SGCZ_HUMAN;	Zeta-sarcoglycan OS=Homo sapiens OX=9606 GN=SGCZ PE=2 SV=1;	PF04790.15	Sarcoglycan_1	Sarcoglycan complex subunit protein
LOC113800653	carbohydrate sulfotransferase 11-like, transcript variant X1	5.13512	2.3604	0.000115518	0.000857889	yes	up	2.8	0.83	1.23	0.59	0.43	0.81	1.62	0.61	GO:0016051;GO:0016021;GO:0000139;GO:0008146	BP:carbohydrate biosynthetic process;CC:integral component of membrane;CC:Golgi membrane;MF:sulfotransferase activity;	K09673	CHST9	map00513	Various types of N-glycan biosynthesis	ENOG4111GJR;ENOG4111FVW	S:Function unknown;	XP_027207253.1	carbohydrate sulfotransferase 11-like isoform X1 [Penaeus vannamei]	sp|Q7L1S5|CHST9_HUMAN;	Carbohydrate sulfotransferase 9 OS=Homo sapiens OX=9606 GN=CHST9 PE=2 SV=2;	PF03567.16	Sulfotransfer_2	Sulfotransferase family
LOC113800660	uncharacterized LOC113800660	0.00833424	-6.90673	1.49478e-06	1.8694e-05	yes	down	0	0	0	1.31	2.37	4.95	0	2.87667	GO:0016567;GO:0005737;GO:0016740;GO:0046872;GO:0003723	BP:protein ubiquitination;CC:cytoplasm;MF:transferase activity;MF:metal ion binding;MF:RNA binding;	K15712	TTC3	------	------	------	------	XP_027207268.1	uncharacterized protein LOC113800660 [Penaeus vannamei]	------	------	------	------	------
LOC113800661	uncharacterized LOC113800661	0.0680288	-3.87771	1.45138e-23	2.4871e-21	yes	down	0.49	0.96	1.35	23.86	20.55	50.51	0.933333	31.64	GO:0016567;GO:0005737;GO:0016740;GO:0046872;GO:0003723	BP:protein ubiquitination;CC:cytoplasm;MF:transferase activity;MF:metal ion binding;MF:RNA binding;	K15712	TTC3	------	------	ENOG41103HK	S:Function unknown	XP_027207270.1	uncharacterized protein LOC113800661 [Penaeus vannamei]	sp|P53804|TTC3_HUMAN;	E3 ubiquitin-protein ligase TTC3 OS=Homo sapiens OX=9606 GN=TTC3 PE=1 SV=2;	PF19179.2;PF13639.8;PF12678.9;PF00097.27;PF13923.8;PF13445.8;PF12861.9;PF17123.7;PF13920.8	DUF5861;zf-RING_2;zf-rbx1;zf-C3HC4;zf-C3HC4_2;zf-RING_UBOX;zf-ANAPC11;zf-RING_11;zf-C3HC4_3	Domain of unknown function;Ring finger domain;RING-H2 zinc finger domain;Zinc finger, C3HC4 type;Zinc finger, C3HC4 type;RING-type zinc-finger;Anaphase-promoting complex subunit 11 RING-H2 finger;RING-like zinc finger;Zinc finger, C3HC4 type
LOC113800662	glutathione S-transferase 1-like	112.719	6.81659	0.000326099	0.00209944	yes	up	6.08	0.57	0.17	0	0	0	2.27333	0	GO:0006749;GO:0016740	BP:glutathione metabolic process;MF:transferase activity;	K00799	GST, gst	map05207;map00480;map05204;map00983;map00982;map00980;map05200;map05208;map05418;map05225;map04212;map01524	Chemical carcinogenesis - receptor activation;Glutathione metabolism;Chemical carcinogenesis - DNA adducts;Drug metabolism - other enzymes;Drug metabolism - cytochrome P450;Metabolism of xenobiotics by cytochrome P450;Pathways in cancer;Chemical carcinogenesis - reactive oxygen species;Fluid shear stress and atherosclerosis;Hepatocellular carcinoma;Longevity regulating pathway - worm;Platinum dru…	COG0625	O:Posttranslational modification, protein turnover, chaperones	XP_027207271.1	glutathione S-transferase 1-like [Penaeus vannamei]	sp|Q93112|GST1C_ANOGA;	Glutathione S-transferase 1, isoform C OS=Anopheles gambiae OX=7165 GN=GstD1 PE=1 SV=2;	PF13410.8	GST_C_2	Glutathione S-transferase, C-terminal domain
LOC113800671	uncharacterized LOC113800671	0.251849	-1.98937	6.48543e-16	4.33474e-14	yes	down	1.15	0.94	1.17	7.45	7.6	10	1.08667	8.35	------	------	------	------	------	------	------	------	XP_027207282.1	uncharacterized protein LOC113800671 [Penaeus vannamei]	------	------	PF00096.28;PF13894.8;PF13465.8;PF12171.10;PF12874.9;PF13912.8;PF05605.14	zf-C2H2;zf-C2H2_4;zf-H2C2_2;zf-C2H2_jaz;zf-met;zf-C2H2_6;zf-Di19	Zinc finger, C2H2 type;C2H2-type zinc finger;Zinc-finger double domain;Zinc-finger double-stranded RNA-binding;Zinc-finger of C2H2 type;C2H2-type zinc finger;Drought induced 19 protein
LOC113800673	uncharacterized LOC113800673	72.1524	6.17298	1.02139e-74	2.74209e-71	yes	up	1109.25	864.3	1091.41	30.65	26.92	15.86	1021.65	24.4767	------	------	K23637;K23636	WFDC3;WFDC2	------	------	------	------	XP_027207283.1	uncharacterized protein LOC113800673 [Penaeus vannamei]	------	------	PF00095.23	WAP	WAP-type
LOC113800674	WAP four-disulfide core domain protein 2-like	18.0163	4.17123	2.65626e-23	4.32192e-21	yes	up	129.76	64.04	117.29	9.88	12.86	7.05	103.697	9.93	------	------	K23636	WFDC2	------	------	------	------	XP_027207284.1	WAP four-disulfide core domain protein 2-like [Penaeus vannamei]	------	------	PF00095.23	WAP	WAP-type
LOC113800675	caltrin-like protein 2	92.5329	6.53189	6.08464e-07	8.44925e-06	yes	up	40.17	9.05	9.32	1.13	0	0	19.5133	0.376667	GO:0016021;GO:0005576;GO:0030414	CC:integral component of membrane;CC:extracellular region;MF:peptidase inhibitor activity;	------	------	------	------	------	------	XP_027207285.1	caltrin-like protein 2 [Penaeus vannamei]	------	------	PF00095.23	WAP	WAP-type
LOC113800677	uncharacterized LOC113800677	15.3192	3.93727	3.65544e-13	1.62209e-11	yes	up	12.36	7.59	11.88	1.66	0.6	1.21	10.61	1.15667	GO:0005576;GO:0030414	CC:extracellular region;MF:peptidase inhibitor activity;	K23636;K23638	WFDC2;SLPI, WFDC4	------	------	------	------	XP_037803073.1	waprin-Phi3-like isoform X2 [Penaeus monodon]	------	------	------	------	------
LOC113800680	uncharacterized LOC113800680, transcript variant X1	217.208	7.76294	1.5372e-08	3.09902e-07	yes	up	1.89	27.93	21.63	0	0	0	17.15	0	GO:0005576;GO:0030414	CC:extracellular region;MF:peptidase inhibitor activity;	------	------	------	------	------	------	QDQ29858.1	SWD4 [Penaeus vannamei]	------	------	------	------	------
LOC113800683	uncharacterized LOC113800683	342.51	8.42	4.01295e-63	5.38672e-60	yes	up	92.69	156.18	136.37	0.62	0.55	0.92	128.413	0.696667	------	------	K23636	WFDC2	------	------	------	------	XP_027207288.1	uncharacterized protein LOC113800683 [Penaeus vannamei]	------	------	PF00095.23	WAP	WAP-type
LOC113800687	poly(U)-binding-splicing factor half pint-like	0.180103	-2.4731	3.41287e-28	9.12286e-26	yes	down	5.8	6.47	6.7	49.97	52.4	86.03	6.32333	62.8	------	------	K12838	PUF60	map03040	Spliceosome	ENOG410XSGH	K:Transcription	XP_027207290.1	LOW QUALITY PROTEIN: poly(U)-binding-splicing factor half pint-like [Penaeus vannamei]	sp|Q8T6B9|PUF68_DROME;	Pol;	PF00076.24	RRM_1	RNA recognition motif.
LOC113800689	uncharacterized LOC113800689	63.1486	5.98068	4.88522e-06	5.34586e-05	yes	up	4.54	0.5	9.57	0.41	0	0	4.87	0.136667	GO:0005576;GO:0030414	CC:extracellular region;MF:peptidase inhibitor activity;	K23636;K23638	WFDC2;SLPI, WFDC4	------	------	------	------	XP_027207291.1	uncharacterized protein LOC113800689 [Penaeus vannamei]	------	------	PF00095.23	WAP	WAP-type
LOC113800690	auswaprin-a-like, transcript variant X1	14.2419	3.83207	4.339e-27	1.02783e-24	yes	up	178.94	111.07	203.47	21.04	22.18	16.58	164.493	19.9333	GO:0005576;GO:0030414	CC:extracellular region;MF:peptidase inhibitor activity;	K23636;K23638	WFDC2;SLPI, WFDC4	------	------	------	------	XP_027207292.1	auswaprin-a-like isoform X1 [Penaeus vannamei]	------	------	PF00095.23	WAP	WAP-type
LOC113800695	WAP four-disulfide core domain protein 18-like, transcript variant X1	291.97	8.18968	1.08129e-10	3.35597e-09	yes	up	106.13	75.38	69.3	0	1.15	0	83.6033	0.383333	GO:0005576;GO:0030414	CC:extracellular region;MF:peptidase inhibitor activity;	K23636;K23638	WFDC2;SLPI, WFDC4	------	------	------	------	XP_027207295.1	WAP four-disulfide core domain protein 18-like [Penaeus vannamei]	------	------	PF00095.23	WAP	WAP-type
LOC113800696	uncharacterized LOC113800696	33.7975	5.07885	0.00201154	0.00974198	yes	up	1.15	0.56	0.69	0.12	0	0	0.8	0.04	GO:0005576;GO:0030414	CC:extracellular region;MF:peptidase inhibitor activity;	------	------	------	------	------	------	QDQ29858.1	SWD4 [Penaeus vannamei]	------	------	------	------	------
LOC113800713	uncharacterized LOC113800713	0.409192	-1.28915	7.01646e-05	0.000553754	yes	down	0.97	0.83	1.11	3.46	3.61	7.61	0.97	4.89333	GO:0048598;GO:0005634;GO:0072669	BP:embryonic morphogenesis;CC:nucleus;CC:tRNA-splicing ligase complex;	K15432	ASW	------	------	------	------	XP_027207314.1	uncharacterized protein LOC113800713 [Penaeus vannamei]	------	------	PF15323.8	Ashwin	Developmental protein
LOC113800717	uncharacterized LOC113800717	0.272402	-1.87619	0.00419839	0.0181065	yes	down	0.07	0.1	0.14	0.56	0.56	1.2	0.103333	0.773333	GO:0016301	MF:kinase activity;	K12230	PIK3AP1, BCAP	map04662;map04151	B cell receptor signaling pathway;PI3K-Akt signaling pathway	ENOG4110NCP	S:Function unknown	XP_042881801.1	uncharacterized protein LOC122259240 isoform X3 [Penaeus japonicus]	sp|Q9DDT2|BCAP_CHICK;	Phosphoinositide 3-kinase adapter protein 1 OS=Gallus gallus OX=9031 GN=PIK3AP1 PE=1 SV=1;	PF14545.8	DBB	Dof, BCAP, and BANK
LOC113800718	solute carrier family 43 member 3-like, transcript variant X1	10.1971	3.35008	2.27047e-06	2.72322e-05	yes	up	1.84	1.91	13.53	0.94	1.05	1.27	5.76	1.08667	GO:0016021	CC:integral component of membrane;	K08230	SLC43A3	------	------	ENOG410XSRN	U:Intracellular trafficking, secretion, and vesicular transport	XP_027207320.1	solute carrier family 43 member 3-like isoform X1 [Penaeus vannamei]	sp|Q1JPD8|S43A3_BOVIN;	Solute carrier family 43 member 3 OS=Bos taurus OX=9913 GN=SLC43A3 PE=2 SV=1;	------	------	------
LOC113800767	uncharacterized LOC113800767	0.153475	-2.70393	0.000513467	0.00310005	yes	down	0.09	1.2	0.18	6.21	7.48	3.69	0.49	5.79333	------	------	------	------	------	------	ENOG41120ID;ENOG410Z0HS	S:Function unknown;	XP_027207354.1	uncharacterized protein LOC113800767 [Penaeus vannamei]	sp|Q9V7U0|RESIL_DROME;	Pro-resilin OS=Drosophila melanogaster OX=7227 GN=resilin PE=1 SV=1;	PF00379.25	Chitin_bind_4	Insect cuticle protein
LOC113800773	ATP-binding cassette sub-family A member 3-like	0.213955	-2.22462	0.0092417	0.0340108	yes	down	0.15	0.01	0.03	0.58	0.28	0.39	0.0633333	0.416667	GO:0016021;GO:0042626;GO:0005524	CC:integral component of membrane;MF:ATPase activity, coupled to transmembrane movement of substances;MF:ATP binding;	K05643	ABCA3	map02010	ABC transporters	COG1131	V:Defense mechanisms	XP_027207359.1	LOW QUALITY PROTEIN: ATP-binding cassette sub-family A member 3-like [Penaeus vannamei]	sp|A0A0G2K1Q8|ABCA3_RAT;	Phospholipid-transporting ATPase ABCA3 OS=Rattus norvegicus OX=10116 GN=Abca3 PE=1 SV=1;	PF00005.29;PF12698.9;PF13304.8	ABC_tran;ABC2_membrane_3;AAA_21	ABC transporter;ABC-2 family transporter protein;AAA domain, putative AbiEii toxin, Type IV TA system
LOC113800779	transcription factor AP-1-like	4.24416	2.08548	5.98488e-08	1.06056e-06	yes	up	234.78	155.1	82.36	75.11	69.07	61.51	157.413	68.5633	GO:0006357;GO:0005634;GO:0003700;GO:0003677	BP:regulation of transcription from RNA polymerase II promoter;CC:nucleus;MF:transcription factor activity, sequence-specific DNA binding;MF:DNA binding;	K04448	JUN	map05140;map04137;map05142;map04657;map05211;map05167;map04926;map04659;map04658;map04010;map04013;map04012;map05210;map04210;map05203;map04310;map04214;map04933;map05135;map05161;map04921;map04620;map04621;map05131;map05130;map04624;map04625;map05171;map05170;map04530;map05030;map05031;map05207;map04662;map05133;map04660;map05200;map05321;map05323;map05132;map04668;map05208;map04024;map05418;map…	Leishmaniasis;Mitophagy - animal;Chagas disease;IL-17 signaling pathway;Renal cell carcinoma;Kaposi sarcoma-associated herpesvirus infection;Relaxin signaling pathway;Th17 cell differentiation;Th1 and Th2 cell differentiation;MAPK signaling pathway;MAPK signaling pathway - fly;ErbB signaling pathway;Colorectal cancer;Apoptosis;Viral carcinogenesis;Wnt signaling pathway;Apoptosis - fly;AGE-RAGE si…	ENOG410XRWH	K:Transcription	XP_027207362.1	transcription factor AP-1-like [Penaeus vannamei]	sp|P54864|JUN_SERCA;	Transcription factor AP-1 OS=Serinus canaria OX=9135 GN=JUN PE=2 SV=1;	PF03957.15;PF00170.23;PF07716.17;PF03131.19	Jun;bZIP_1;bZIP_2;bZIP_Maf	Jun-like transcription factor;bZIP transcription factor;Basic region leucine zipper;bZIP Maf transcription factor
LOC113800787	protein IMPACT-like	3.04835	1.60803	0.00168801	0.00838175	yes	up	11.73	7.61	7.07	3.6	4.11	8.12	8.80333	5.27667	GO:0006417;GO:0005737	BP:regulation of translation;CC:cytoplasm;	------	------	------	------	COG1739	S:Function unknown	XP_027214286.1	protein IMPACT-like [Penaeus vannamei]	sp|Q9W625|IMPCT_XENLA;	Protein IMPACT OS=Xenopus laevis OX=8355 GN=impact PE=2 SV=1;	PF05773.24	RWD	RWD domain
LOC113800788	uncharacterized LOC113800788	0.128474	-2.96046	3.06213e-12	1.18569e-10	yes	down	1.99	6.54	2.46	39.51	42.42	47.99	3.66333	43.3067	GO:0016021;GO:0005576;GO:0030414	CC:integral component of membrane;CC:extracellular region;MF:peptidase inhibitor activity;	------	------	------	------	------	------	ROT82464.1	hypothetical protein C7M84_024374 [Penaeus vannamei]	------	------	PF00057.20	Ldl_recept_a	Low-density lipoprotein receptor domain class A
LOC113800806	uncharacterized LOC113800806	2.39047	1.2573	6.7656e-05	0.000536585	yes	up	104.18	91.05	138.35	86.89	97.88	72.09	111.193	85.62	------	------	K03098	APOD	------	------	COG3040	M:Cell wall/membrane/envelope biogenesis	XP_037785635.1	uncharacterized protein LOC119581472 isoform X2 [Penaeus monodon]	------	------	------	------	------
LOC113800814	multidrug resistance-associated protein 4-like, transcript variant X1	9.48572	3.24576	1.18205e-10	3.61986e-09	yes	up	13.35	3.12	4.91	1.21	1.16	2.06	7.12667	1.47667	GO:0016021;GO:0042626;GO:0005524	CC:integral component of membrane;MF:ATPase activity, coupled to transmembrane movement of substances;MF:ATP binding;	K05673	ABCC4	map04024;map01523;map02010;map04976	cAMP signaling pathway;Antifolate resistance;ABC transporters;Bile secretion	COG1132	V:Defense mechanisms	XP_027207405.1	multidrug resistance-associated protein 4-like isoform X1 [Penaeus vannamei]	sp|E9Q236|MRP4_MOUSE;	ATP-binding cassette sub-family C member 4 OS=Mus musculus OX=10090 GN=Abcc4 PE=1 SV=1;	PF00664.25;PF00005.29;PF02463.21	ABC_membrane;ABC_tran;SMC_N	ABC transporter transmembrane region;ABC transporter;RecF/RecN/SMC N terminal domain
LOC113800820	tubulin alpha-8 chain-like	4.33307	2.11539	9.83871e-09	2.08337e-07	yes	up	45.7	21.23	21.05	12.6	13.4	11.72	29.3267	12.5733	GO:0007017;GO:0005737;GO:0005874;GO:0003924;GO:0005200;GO:0005525	BP:microtubule-based process;CC:cytoplasm;CC:microtubule;MF:GTPase activity;MF:structural constituent of cytoskeleton;MF:GTP binding;	K07374	TUBA	map04530;map04540;map05012;map05010;map05016;map05130;map05014;map05132;map04145;map04210;map05022;map05020	Tight junction;Gap junction;Parkinson disease;Alzheimer disease;Huntington disease;Pathogenic Escherichia coli infection;Amyotrophic lateral sclerosis;Salmonella infection;Phagosome;Apoptosis;Pathways of neurodegeneration - multiple diseases;Prion disease	COG5023	Z:Cytoskeleton	XP_027207418.1	tubulin alpha-8 chain-like, partial [Penaeus vannamei]	sp|P06604|TBA2_DROME;	Tubulin alpha-2 chain OS=Drosophila melanogaster OX=7227 GN=alphaTub85E PE=1 SV=1;	PF00091.27;PF03953.19;PF14881.8	Tubulin;Tubulin_C;Tubulin_3	Tubulin/FtsZ family, GTPase domain;Tubulin C-terminal domain;Tubulin domain
LOC113800821	mucin-17-like	0.219217	-2.18957	5.60326e-19	5.86087e-17	yes	down	83.9	43.58	29.72	560.81	527.04	220.36	52.4	436.07	------	------	------	------	------	------	ENOG410ZKJ3;ENOG4111M3T	S:Function unknown;	XP_027207419.1	mucin-17-like [Penaeus vannamei]	sp|Q6ZWJ8|KCP_HUMAN;	Kielin/chordin-like protein OS=Homo sapiens OX=9606 GN=KCP PE=2 SV=3;	PF00093.20;PF12714.9	VWC;TILa	von Willebrand factor type C domain;TILa domain
LOC113800824	uncharacterized LOC113800824	2.86315	1.5176	0.00101229	0.00549395	yes	up	32.51	39.77	46.08	31.41	31.93	10.93	39.4533	24.7567	------	------	K03098	APOD	------	------	COG3040	M:Cell wall/membrane/envelope biogenesis	XP_027207420.1	uncharacterized protein LOC113800824 [Penaeus vannamei]	------	------	------	------	------
LOC113800825	mucin-2-like	0.013199	-6.24343	1.41138e-07	2.26215e-06	yes	down	0.01	0	0.01	20.7	9.21	46.29	0.00666667	25.4	------	------	------	------	------	------	------	------	XP_027207421.1	mucin-2-like [Penaeus vannamei]	------	------	------	------	------
LOC113800826	uncharacterized LOC113800826	0.0354464	-4.81822	0.0130664	0.0446582	yes	down	0	0	0	1.07	0.25	0.86	0	0.726667	------	------	------	------	------	------	------	------	XP_027207422.1	uncharacterized protein LOC113800826 [Penaeus vannamei]	------	------	------	------	------
LOC113800837	chromodomain-helicase-DNA-binding protein 7-like	0.426312	-1.23002	5.85619e-06	6.25126e-05	yes	down	4.74	7.68	7.13	24.5	26.1	38.74	6.51667	29.78	GO:0004386;GO:0003677	MF:helicase activity;MF:DNA binding;	K14437	CHD7	------	------	COG0553	L:Replication, recombination and repair	XP_027207438.1	chromodomain-helicase-DNA-binding protein 7-like [Penaeus vannamei]	------	------	PF07533.18	BRK	BRK domain
LOC113800839	uncharacterized LOC113800839, transcript variant X1	0.212842	-2.23215	0.00165741	0.00825526	yes	down	0.15	0.12	0.22	1.19	0.76	2.59	0.163333	1.51333	GO:0016042;GO:0034587;GO:0016021;GO:0005741;GO:0016787;GO:0003824	BP:lipid catabolic process;BP:piRNA metabolic process;CC:integral component of membrane;CC:mitochondrial outer membrane;MF:hydrolase activity;MF:catalytic activity;	K16862	PLD6	------	------	COG1502	I:Lipid transport and metabolism	XP_027207439.1	uncharacterized protein LOC113800839 isoform X1 [Penaeus vannamei]	sp|Q28DT3|PLD6_XENTR;	Mitochondrial cardiolipin hydrolase OS=Xenopus tropicalis OX=8364 GN=pld6 PE=2 SV=2;	PF13091.8	PLDc_2	PLD-like domain
LOC113800840	cytosolic iron-sulfur assembly component 2A-like	0.251204	-1.99307	0.000469195	0.00286932	yes	down	1.11	0.5	0.48	3.64	1.91	6.59	0.696667	4.04667	GO:0007059;GO:0106035	BP:chromosome segregation;BP:protein maturation by [4Fe-4S] cluster transfer;	------	------	------	------	COG5133	S:Function unknown	XP_027207441.1	cytosolic iron-sulfur assembly component 2A-like [Penaeus vannamei]	sp|Q9H5X1|CIA2A_HUMAN;	Cytosolic iron-sulfur assembly component 2A OS=Homo sapiens OX=9606 GN=CIAO2A PE=1 SV=1;	PF01883.21	FeS_assembly_P	Iron-sulfur cluster assembly protein
LOC113800848	D-serine dehydratase-like	2.56822	1.36077	0.000244653	0.00163725	yes	up	9.94	10.02	10.09	6.93	8.95	5.32	10.0167	7.06667	------	------	K20498	DSD1	map00260	Glycine, serine and threonine metabolism	COG3616	E:Amino acid transport and metabolism	XP_027207447.1	D-serine dehydratase-like [Penaeus vannamei]	sp|P53095|DSD1_YEAST;	D-serine dehydratase OS=Saccharomyces cerevisiae;	PF01168.22	Ala_racemase_N	Alanine racemase, N-terminal domain
LOC113800854	uncharacterized LOC113800854	0.357123	-1.48551	0.00266348	0.0123463	yes	down	20.31	6.01	10.14	98.07	110.07	60.73	12.1533	89.6233	GO:0005634;GO:0000981;GO:0003677	CC:nucleus;MF:RNA polymerase II transcription factor activity, sequence-specific DNA binding;MF:DNA binding;	------	------	------	------	------	------	XP_027207452.1	uncharacterized protein LOC113800854, partial [Penaeus vannamei]	------	------	PF00046.31;PF05920.13	Homeodomain;Homeobox_KN	Homeodomain;Homeobox KN domain
LOC113800855	soma ferritin-like	6.52265	2.70546	3.03068e-24	5.61128e-22	yes	up	33.78	34	41	11.42	8.71	11.1	36.26	10.41	GO:0006879;GO:0006826;GO:0005737;GO:0008199;GO:0004322	BP:cellular iron ion homeostasis;BP:iron ion transport;CC:cytoplasm;MF:ferric iron binding;MF:ferroxidase activity;	K00522	FTH1	map04978;map04217;map04216	Mineral absorption;Necroptosis;Ferroptosis	------	------	XP_027207454.1	soma ferritin-like [Penaeus vannamei]	sp|P42577|FRIS_LYMST;	Soma ferritin OS=Lymnaea stagnalis OX=6523 PE=2 SV=2;	PF00210.26	Ferritin	Ferritin-like domain
LOC113800859	innexin inx2-like	3.62358	1.85742	1.52912e-10	4.59534e-09	yes	up	77.01	72.93	50.99	35.49	36.65	30.35	66.9767	34.1633	GO:0006811;GO:0005886;GO:0016021;GO:0005921	BP:ion transport;CC:plasma membrane;CC:integral component of membrane;CC:gap junction;	K22037	inx, zpg, ogre, shakB	------	------	ENOG410Y2UW	U:Intracellular trafficking, secretion, and vesicular transport	XP_027207460.1	innexin inx2-like [Penaeus vannamei]	sp|Q9V427|INX2_DROME;	Innexin inx2 OS=Drosophila melanogaster OX=7227 GN=Inx2 PE=1 SV=1;	PF00876.20	Innexin	Innexin
LOC113800860	innexin inx3-like	3.70388	1.88904	1.92874e-12	7.67116e-11	yes	up	128.32	108.9	84.49	55.35	55.14	51.46	107.237	53.9833	GO:0006811;GO:0005886;GO:0016021;GO:0005921	BP:ion transport;CC:plasma membrane;CC:integral component of membrane;CC:gap junction;	K22037	inx, zpg, ogre, shakB	------	------	ENOG410XT2D	S:Function unknown	ROT82404.1	innexin 7 [Penaeus vannamei]	sp|Q9VAS7|INX3_DROME;	Innexin inx3 OS=Drosophila melanogaster OX=7227 GN=Inx3 PE=1 SV=1;	PF00876.20	Innexin	Innexin
LOC113800864	innexin inx3-like	3.89062	1.96	5.95015e-12	2.20333e-10	yes	up	53.36	46.33	34.99	21.32	23.11	19.67	44.8933	21.3667	GO:0006811;GO:0005886;GO:0016021;GO:0005921	BP:ion transport;CC:plasma membrane;CC:integral component of membrane;CC:gap junction;	K22037	inx, zpg, ogre, shakB	------	------	ENOG410XT2D	S:Function unknown	ROT82403.1	innexin 7 [Penaeus vannamei]	sp|Q9VAS7|INX3_DROME;	Innexin inx3 OS=Drosophila melanogaster OX=7227 GN=Inx3 PE=1 SV=1;	PF00876.20	Innexin	Innexin
LOC113800868	innexin inx2-like	2.54435	1.3473	2.81227e-06	3.30175e-05	yes	up	780.11	510	389.67	373.83	376.15	517.9	559.927	422.627	GO:0006811;GO:0005886;GO:0016021;GO:0005921	BP:ion transport;CC:plasma membrane;CC:integral component of membrane;CC:gap junction;	K22037	inx, zpg, ogre, shakB	------	------	ENOG410Y2UW	U:Intracellular trafficking, secretion, and vesicular transport	XP_027207474.1	innexin inx2-like [Penaeus vannamei]	sp|Q9XYN1|INX2_SCHAM;	Innexin inx2 OS=Schistocerca americana OX=7009 GN=inx2 PE=1 SV=1;	PF00876.20	Innexin	Innexin
LOC113800869	uncharacterized LOC113800869, transcript variant X1	4.18501	2.06523	0.00369765	0.0162604	yes	up	2.9	0.52	1.68	0.59	1.01	0.75	1.7	0.783333	GO:0016021	CC:integral component of membrane;	------	------	------	------	------	------	XP_027207477.1	uncharacterized protein LOC113800869 isoform X1 [Penaeus vannamei]	------	------	------	------	------
LOC113800876	cuticle protein CP1499-like	6.92082	2.79094	0.00142181	0.00729609	yes	up	2.16	2.9	4	0.35	1.74	0.14	3.02	0.743333	------	------	------	------	------	------	------	------	XP_027207482.1	cuticle protein CP1499-like [Penaeus vannamei]	sp|P81583|CUPC4_CANPG;	Cuticle protein CP1499 OS=Cancer pagurus OX=6755 PE=1 SV=1;	------	------	------
LOC113800877	uncharacterized LOC113800877	0.339979	-1.55648	9.81548e-06	9.9314e-05	yes	down	1.12	0.67	0.67	3.4	3.46	7.75	0.82	4.87	GO:0016021	CC:integral component of membrane;	------	------	------	------	------	------	XP_027207483.1	uncharacterized protein LOC113800877 [Penaeus vannamei]	------	------	------	------	------
LOC113800891	adhesive plaque matrix protein-like	0.0269697	-5.21252	0.000353388	0.00224463	yes	down	0	0.13	0	2.47	3.37	2.97	0.0433333	2.93667	------	------	------	------	------	------	------	------	XP_027207495.1	adhesive plaque matrix protein-like [Penaeus vannamei]	------	------	------	------	------
LOC113800896	wee1-like protein kinase 2	60.9493	5.92954	2.55914e-21	3.5408e-19	yes	up	117.35	13.88	29.66	1.76	0.96	2.44	53.63	1.72	GO:0000278;GO:0005634;GO:0000287;GO:0004714;GO:0004715;GO:0005524	BP:mitotic cell cycle;CC:nucleus;MF:magnesium ion binding;MF:transmembrane receptor protein tyrosine kinase activity;MF:non-membrane spanning protein tyrosine kinase activity;MF:ATP binding;	K06632	WEE1	map04110;map05170	Cell cycle;Human immunodeficiency virus 1 infection	ENOG410XS1M	T:Signal transduction mechanisms	XP_027207500.1	LOW QUALITY PROTEIN: wee1-like protein kinase 2 [Penaeus vannamei]	sp|Q63802|WEE1_RAT;	Wee1-like protein kinase OS=Rattus norvegicus OX=10116 GN=Wee1 PE=1 SV=1;	PF00069.27;PF07714.19	Pkinase;PK_Tyr_Ser-Thr	Protein kinase domain;Protein tyrosine and serine/threonine kinase
LOC113800904	zinc finger protein 358-like, transcript variant X1	2.27463	1.18563	0.000479966	0.00292963	yes	up	3.72	4.58	4.63	3.6	4.6	3.11	4.31	3.77	------	------	------	------	------	------	COG5048	S:Function unknown	XP_027207506.1	uncharacterized protein C6orf132-like isoform X1 [Penaeus vannamei]	sp|Q02026|ESCA_PHOPA;	Escargot/snail protein homolog;	------	------	------
LOC113800917	uncharacterized LOC113800917, transcript variant X1	0.320786	-1.64032	2.07514e-05	0.000191008	yes	down	3.01	1.03	2.14	8.76	9.29	15.09	2.06	11.0467	------	------	------	------	------	------	------	------	XP_027207532.1	uncharacterized protein LOC113800917 isoform X1 [Penaeus vannamei]	------	------	------	------	------
LOC113800926	N6-adenosine-methyltransferase non-catalytic subunit-like	2.01382	1.00994	1.96753e-05	0.000182458	yes	up	35.05	37.88	40.37	36.88	32.43	36	37.7667	35.1033	GO:0032259;GO:0008168;GO:0016422	BP:methylation;MF:methyltransferase activity;MF:mRN;	K23960	METTL14	------	------	ENOG410XQ0H	S:Function unknown	XP_027207545.1	N6-adenosine-methyltransferase non-catalytic subunit-like [Penaeus vannamei]	sp|Q3UIK4|MET14_MOUSE;	N6-adenosine-methyltransferase non-catalytic subunit OS=Mus musculus OX=10090 GN=Mettl14 PE=1 SV=1;	PF05063.16	MT-A70	MT-A70
LOC113800933	nicotinamide riboside kinase 1-like	3.91036	1.9673	0.00924044	0.0340108	yes	up	0.85	1.75	2.06	0.75	1.1	0.26	1.55333	0.703333	GO:0034356;GO:0050262	BP:NAD biosynthesis via nicotinamide riboside salvage pathway;MF:ribosylnicotinamide kinase activity;	K10524	NRK1_2	map00760	Nicotinate and nicotinamide metabolism	ENOG4111VGZ;COG0572	S:Function unknown;F:Nucleotide transport and metabolism	XP_027207551.1	nicotinamide riboside kinase 1-like [Penaeus vannamei]	sp|Q91W63|NRK1_MOUSE;	Nicotinamide riboside kinase 1 OS=Mus musculus OX=10090 GN=Nmrk1 PE=1 SV=1;	------	------	------
LOC113800942	uncharacterized LOC113800942, transcript variant X2	3.51144	1.81206	3.91671e-09	8.88596e-08	yes	up	20.42	20.93	13.77	11.21	9.47	9.16	18.3733	9.94667	------	------	------	------	------	------	------	------	XP_027207563.1	uncharacterized protein LOC113800942 [Penaeus vannamei]	------	------	------	------	------
LOC113800945	ribosome biogenesis regulatory protein homolog	2.12912	1.09026	9.18344e-05	0.000703743	yes	up	74.16	63.1	57.45	58.06	61.43	49	64.9033	56.1633	GO:0042254;GO:0005634	BP:ribosome biogenesis;CC:nucleus;	K14852	RRS1	------	------	COG5225	J:Translation, ribosomal structure and biogenesis	XP_027207565.1	ribosome biogenesis regulatory protein homolog [Penaeus vannamei]	sp|Q15050|RRS1_HUMAN;	Ribosome biogenesis regulatory protein homolog OS=Homo sapiens OX=9606 GN=RRS1 PE=1 SV=2;	PF04939.14	RRS1	Ribosome biogenesis regulatory protein
LOC113800968	uncharacterized LOC113800968	2.30433	1.20435	0.000581149	0.0034416	yes	up	12.12	9.39	12.18	7.43	10.66	8.71	11.23	8.93333	------	------	------	------	------	------	------	------	ROT82322.1	hypothetical protein C7M84_024509 [Penaeus vannamei]	------	------	PF14989.8	CCDC32	Coiled-coil domain containing 32
LOC113800977	uncharacterized LOC113800977	0.447737	-1.15928	0.00171895	0.00851179	yes	down	1.24	1.13	0.72	3.95	3.95	5.28	1.03	4.39333	GO:0016021	CC:integral component of membrane;	------	------	------	------	------	------	XP_027207589.1	uncharacterized protein LOC113800977 [Penaeus vannamei]	------	------	PF00020.20	TNFR_c6	TNFR/NGFR cysteine-rich region
LOC113800986	-	54.7802	5.77558	0.0106386	0.03809	yes	up	5.01	0	0.07	0	0	0	1.69333	0	GO:0006096;GO:0006094;GO:0004807	BP:glycolytic process;BP:gluconeogenesis;MF:triose-phosphate isomerase activity;	K01803	TPI, tpiA	map00010;map00051;map00562	Glycolysis / Gluconeogenesis;Fructose and mannose metabolism;Inositol phosphate metabolism	COG0149	G:Carbohydrate transport and metabolism	XP_037776716.1	uncharacterized protein LOC119573578 [Penaeus monodon]	sp|F5A6E9|TPIS_PROCL;	Triosephosphate isomerase OS=Procambarus clarkii OX=6728 PE=1 SV=1;	------	------	------
LOC113801042	uncharacterized LOC113801042, transcript variant X2	0.212052	-2.23751	3.22807e-10	9.02738e-09	yes	down	0.43	0.56	0.81	4.2	4.6	7.53	0.6	5.44333	------	------	------	------	------	------	ENOG4111NVW;ENOG410YNBC;ENOG41129R1;ENOG410YGV8	S:Function unknown;	XP_027207649.1	uncharacterized protein LOC113801042 [Penaeus vannamei]	------	------	------	------	------
LOC113801050	guanine nucleotide-binding protein subunit beta-5-like, transcript variant X4	0.408368	-1.29206	6.5127e-05	0.000518057	yes	down	1.57	1.41	1.35	5.52	6.18	4.93	1.44333	5.54333	GO:0007165;GO:0004402	BP:signal transduction;MF:histone acetyltransferase activity;	K04539	GNB5	map05167;map04726;map05163;map05034;map05200;map04014;map04728;map04151;map04713;map04371;map04926;map04727;map05170;map04062;map04724;map04723;map04725;map05032	Kaposi sarcoma-associated herpesvirus infection;Serotonergic synapse;Human cytomegalovirus infection;Alcoholism;Pathways in cancer;Ras signaling pathway;Dopaminergic synapse;PI3K-Akt signaling pathway;Circadian entrainment;Apelin signaling pathway;Relaxin signaling pathway;GABAergic synapse;Human immunodeficiency virus 1 infection;Chemokine signaling pathway;Glutamatergic synapse;Retrograde endoc…	ENOG410YDDC	S:Function unknown	XP_027207657.1	guanine nucleotide-binding protein subunit beta-5-like [Penaeus vannamei]	sp|P62882|GNB5_RAT;	Guanine nucleotide-binding protein subunit beta-5 OS=Rattus norvegicus OX=10116 GN=Gnb5 PE=2 SV=1;	PF00400.34;PF08662.13	WD40;eIF2A	WD domain, G-beta repeat;Eukaryotic translation initiation factor eIF2A
LOC113801057	uncharacterized LOC113801057	0.347071	-1.5267	6.37386e-06	6.75018e-05	yes	down	5.35	2.89	6.08	24.2	22.6	32.59	4.77333	26.4633	GO:0032222;GO:0048511;GO:0030431;GO:1903818;GO:0016021;GO:0005886;GO:0031225	BP:regulation of synaptic transmission, cholinergic;BP:rhythmic process;BP:sleep;BP:positive regulation of voltage-gated potassium channel activity;CC:integral component of membrane;CC:plasma membrane;CC:anchored component of membrane;	------	------	------	------	ENOG4111Q3H	S:Function unknown	XP_027207668.1	uncharacterized protein LOC113801057 [Penaeus vannamei]	------	------	PF17064.7	QVR	Sleepless protein
LOC113801058	facilitated trehalose transporter Tret1-like	9.29639	3.21667	9.10311e-08	1.54026e-06	yes	up	2.24	0.79	1.44	0.3	0.35	0.23	1.49	0.293333	GO:0016021;GO:0022857	CC:integral component of membrane;MF:transmembrane transporter activity;	K14258	TRET1	------	------	ENOG410XNQK	G:Carbohydrate transport and metabolism	XP_027207669.1	facilitated trehalose transporter Tret1-like [Penaeus vannamei]	sp|A9ZSY2|TRET1_APILI;	Facilitated trehalose transporter Tret1 OS=Apis mellifera ligustica OX=7469 GN=Tret1 PE=1 SV=1;	PF00083.26;PF07690.18	Sugar_tr;MFS_1	Sugar;Major Facilitator Superfamily
LOC113801069	bifunctional 3'-phosphoadenosine 5'-phosphosulfate synthase-like, transcript variant X2	2.00996	1.00717	1.61819e-06	2.00506e-05	yes	up	46.9	36.54	40.61	35.33	34.48	49.02	41.35	39.61	GO:0000103;GO:0004781;GO:0004020;GO:0005524	BP:sulfate assimilation;MF:sulfate adenylyltransferas;MF:adenylylsulfate kinase activity;MF:ATP binding;	K13811	PAPSS	map00450;map00261;map00230;map00920	Selenocompound metabolism;Monobactam biosynthesis;Purine metabolism;Sulfur metabolism	COG2046	P:Inorganic ion transport and metabolism	XP_027207680.1	bifunctional 3'-phosphoadenosine 5'-phosphosulfate synthase-like isoform X2 [Penaeus vannamei]	sp|Q27128|PAPSS_URECA;	Bifunctional 3'-phosphoadenosine 5'-phosphosulfate synthase OS=Urechis caupo OX=6431 PE=2 SV=1;	PF01583.22;PF01747.19;PF14306.8;PF13671.8	APS_kinase;ATP-sulfurylase;PUA_2;AAA_33	Adenylylsulphate kinase;ATP-sulfurylase;PUA-like domain;AAA domain
LOC113801070	cytochrome c oxidase assembly protein COX11, mitochondrial-like, transcript variant X2	0.482897	-1.05021	0.000118521	0.000876955	yes	down	2.87	3.05	3.37	10.11	9.93	16.92	3.09667	12.32	GO:0005743;GO:0016021;GO:0005507	CC:mitochondrial inner membrane;CC:integral component of membrane;MF:copper ion binding;	K02258	COX11, ctaG	map00190;map04714	Oxidative phosphorylation;Thermogenesis	COG3175	O:Posttranslational modification, protein turnover, chaperones	XP_027207686.1	cytochrome c oxidase assembly protein COX11, mitochondrial-like [Penaeus vannamei]	sp|Q9Y6N1|COX11_HUMAN;	Cytochrome c oxidase assembly protein COX11, mitochondrial OS=Homo sapiens OX=9606 GN=COX11 PE=1 SV=3;	PF04442.16	CtaG_Cox11	Cytochrome c oxidase assembly protein CtaG/Cox11
LOC113801115	insulin-like growth factor 1 receptor	0.0249312	-5.3259	0.00192515	0.00938852	yes	down	0	0	0	0.05	0.07	0.16	0	0.0933333	GO:0007169;GO:0016021;GO:0004714;GO:0005524	BP:transmembrane receptor protein tyrosine kinase signaling pathway;CC:integral component of membrane;MF:transmembrane receptor protein tyrosine kinase activity;MF:ATP binding;	------	------	------	------	COG0515	T:Signal transduction mechanisms	XP_027207730.1	LOW QUALITY PROTEIN: insulin-like growth factor 1 receptor [Penaeus vannamei]	sp|Q60751|IGF1R_MOUSE;	Insulin-like growth factor 1 receptor OS=Mus musculus OX=10090 GN=Igf1r PE=1 SV=3;	PF07714.19;PF01030.26;PF00069.27;PF00757.22;PF00041.23	PK_Tyr_Ser-Thr;Recep_L_domain;Pkinase;Furin-like;fn3	Protein tyrosine and serine/threonine kinase;Receptor L domain;Protein kinase domain;Furin-like cysteine rich region;Fibronectin type III domain
LOC113801139	probable G-protein coupled receptor Mth-like 3	3.4878	1.80232	3.31664e-07	4.92845e-06	yes	up	133.8	54.11	68.05	32.79	37.76	60.73	85.32	43.76	GO:0016021	CC:integral component of membrane;	K04599	MTH	------	------	ENOG4111I4H;ENOG4111SC6;ENOG410XSD2	S:Function unknown;	XP_027207753.1	probable G-protein coupled receptor Mth-like 3 [Penaeus vannamei]	sp|Q9VXD9|MTH1_DROME;	Probable G-protein coupled receptor Mth-like 1 OS=Drosophila melanogaster OX=7227 GN=mthl1 PE=2 SV=1;	PF00002.26	7tm_2	7 transmembrane receptor
LOC113801149	probable E3 ubiquitin-protein ligase RNF144A, transcript variant X1	3.68714	1.8825	3.70776e-09	8.49569e-08	yes	up	17.67	27.23	34.29	14.06	13.01	13.48	26.3967	13.5167	GO:0016021;GO:0046872;GO:0004842	CC:integral component of membrane;MF:metal ion binding;MF:ubiquitin-protein transferase activity;	K11975	RNF144	------	------	ENOG410XP9Y	O:Posttranslational modification, protein turnover, chaperones	ROT78761.1	hypothetical protein C7M84_002527 [Penaeus vannamei]	sp|A4IIY1|R144A_XENTR;	Probable E3 ubiquitin-protein ligase RNF144A OS=Xenopus tropicalis OX=8364 GN=rnf144a PE=2 SV=1;	PF01485.23	IBR	IBR domain, a half RING-finger domain
LOC113801166	glutathione S-transferase Mu 1-like	4.07821	2.02794	3.00599e-10	8.45033e-09	yes	up	32.9	56.54	47.73	20.98	21.94	18.01	45.7233	20.31	GO:0006749;GO:0004364	BP:glutathione metabolic process;MF:glutathione transferase activity;	K00799	GST, gst	map05207;map00480;map05204;map00983;map00982;map00980;map05200;map05208;map05418;map05225;map04212;map01524	Chemical carcinogenesis - receptor activation;Glutathione metabolism;Chemical carcinogenesis - DNA adducts;Drug metabolism - other enzymes;Drug metabolism - cytochrome P450;Metabolism of xenobiotics by cytochrome P450;Pathways in cancer;Chemical carcinogenesis - reactive oxygen species;Fluid shear stress and atherosclerosis;Hepatocellular carcinoma;Longevity regulating pathway - worm;Platinum dru…	ENOG4110YU0;ENOG4111JM8	O:Posttranslational modification, protein turnover, chaperones;S:Function unknown	XP_027207781.1	glutathione S-transferase Mu 1-like [Penaeus vannamei]	sp|P04905|GSTM1_RAT;	Glutathione S-transferase Mu 1 OS=Rattus norvegicus OX=10116 GN=Gstm1 PE=1 SV=2;	PF14497.8;PF02798.22;PF00043.27;PF17171.6;PF13417.8	GST_C_3;GST_N;GST_C;GST_C_6;GST_N_3	Glutathione S-transferase, C-terminal domain;Glutathione S-transferase, N-terminal domain;Glutathione S-transferase, C-terminal domain;Glutathione S-transferase, C-terminal domain;Glutathione S-transferase, N-terminal domain
LOC113801173	60S ribosomal protein L28-like	2.58642	1.37096	7.3752e-07	1.00678e-05	yes	up	3318.3	3939.52	4073.94	2822.38	2878.24	2055.72	3777.25	2585.45	GO:0006412;GO:0005840;GO:0003735	BP:translation;CC:ribosome;MF:structural constituent of ribosome;	K02903	RP-L28e, RPL28	map03010;map05171	Ribosome;Coronavirus disease - COVID-19	ENOG4111T32	J:Translation, ribosomal structure and biogenesis	XP_027207788.1	60S ribosomal protein L28-like [Penaeus vannamei]	sp|Q962T2|RL28_SPOFR;	60S ribosomal protein L28 OS=Spodoptera frugiperda OX=7108 GN=RpL28 PE=2 SV=1;	PF01778.19	Ribosomal_L28e	Ribosomal L28e protein family
LOC113801176	ADAM 17-like protease	0.440185	-1.18382	0.00121154	0.00639434	yes	down	0.39	0.35	0.27	1.15	1.23	2.03	0.336667	1.47	GO:0016021;GO:0004222	CC:integral component of membrane;MF:metalloendopeptidase activity;	K06059	ADAM17, TACE, CD156b	map05171;map04330;map05010;map05120	Coronavirus disease - COVID-19;Notch signaling pathway;Alzheimer disease;Epithelial cell signaling in Helicobacter pylori infection	ENOG410XQWB	O:Posttranslational modification, protein turnover, chaperones	XP_027207790.1	ADAM 17-like protease [Penaeus vannamei]	sp|Q9VAC5|ADA17_DROME;	ADAM 17-like protease OS=Drosophila melanogaster OX=7227 GN=Tace PE=2 SV=2;	PF13688.8;PF13574.8;PF16698.7;PF00200.25;PF13582.8;PF01562.21;PF01421.21;PF13583.8	Reprolysin_5;Reprolysin_2;ADAM17_MPD;Disintegrin;Reprolysin_3;Pep_M12B_propep;Reprolysin;Reprolysin_4	Metallo-peptidase family M12;Metallo-peptidase family M12B Reprolysin-like;Membrane-proximal domain, switch, for ADAM17;Disintegrin;Metallo-peptidase family M12B Reprolysin-like;Reprolysin family propeptide;Reprolysin;Metallo-peptidase family M12B Reprolysin-like
LOC113801184	NADH dehydrogenase [ubiquinone] 1 beta subcomplex subunit 4-like	2.13202	1.09222	0.0064883	0.025516	yes	up	240.38	633.58	470.62	403.31	420.12	232.28	448.193	351.903	GO:0016021;GO:0005739;GO:0008137	CC:integral component of membrane;CC:mitochondrion;MF:NADH dehydrogenas;	K03960	NDUFB4	map04714;map00190;map05208;map05012;map05010;map04723;map05016;map05014;map05415;map04932;map05022;map05020	Thermogenesis;Oxidative phosphorylation;Chemical carcinogenesis - reactive oxygen species;Parkinson disease;Alzheimer disease;Retrograde endocannabinoid signaling;Huntington disease;Amyotrophic lateral sclerosis;Diabetic cardiomyopathy;Non-alcoholic fatty liver disease;Pathways of neurodegeneration - multiple diseases;Prion disease	ENOG4112A09	C:Energy production and conversion	XP_027207825.1	NADH dehydrogenase [ubiquinone] 1 beta subcomplex subunit 4-like [Penaeus vannamei]	sp|P0CB71|NDUB4_PONPY;	NADH dehydrogenase [ubiquinone] 1 beta subcomplex subunit 4 OS=Pongo pygmaeus OX=9600 GN=NDUFB4 PE=2 SV=1;	PF07225.14	NDUF_B4	NADH-ubiquinone oxidoreductase B15 subunit
LOC113801195	adipolin-like	4.40498	2.13914	6.42817e-16	4.33243e-14	yes	up	23.49	16.31	16.73	8.4	6.95	9.04	18.8433	8.13	------	------	K21410	C1QTNF12, FAM132A	------	------	ENOG410YGMD;ENOG4110RD3	O:Posttranslational modification, protein turnover, chaperones;S:Function unknown	XP_027207802.1	adipolin-like [Penaeus vannamei]	------	------	------	------	------
LOC113801196	oxidative stress-responsive serine-rich protein 1-like	0.412349	-1.27806	2.10939e-06	2.5509e-05	yes	down	2.01	2.34	1.35	5.75	5.75	7.51	1.9	6.33667	------	------	------	------	------	------	ENOG410XZQW	S:Function unknown	XP_027207803.1	oxidative stress-responsive serine-rich protein 1-like [Penaeus vannamei]	sp|Q9D722|OSER1_MOUSE;	Oxidative stress-responsive serine-rich protein 1 OS=Mus musculus OX=10090 GN=Oser1 PE=2 SV=1;	------	------	------
LOC113801197	uncharacterized protein DDB_G0284459-like	0.32936	-1.60226	9.50987e-17	7.36467e-15	yes	down	15.27	17.22	15.34	75.37	80.4	105.43	15.9433	87.0667	GO:0006396;GO:0003723	BP:RNA processing;MF:RNA binding;	------	------	------	------	ENOG410ZQGI	A:RNA processing and modification	XP_027207804.1	uncharacterized protein DDB_G0284459-like [Penaeus vannamei]	sp|P12297|SUWA_DROME;	Protein suppressor of white apricot OS=Drosophila melanogaster OX=7227 GN=s;	PF09750.11;PF01805.22	DRY_EERY;Surp	Alternative splicing regulator;Surp module
LOC113801204	calcitonin receptor-like	5.48004	2.45419	0.000105158	0.000793018	yes	up	4.05	6.63	18.37	3.42	3.3	2.88	9.68333	3.2	GO:0016021;GO:0004930	CC:integral component of membrane;MF:G-protein coupled receptor activity;	K04577	CALCRL	map04080;map04270	Neuroactive ligand-receptor interaction;Vascular smooth muscle contraction	------	------	XP_027207812.1	calcitonin receptor-like, partial [Penaeus vannamei]	------	------	PF02793.24	HRM	Hormone receptor domain
LOC113801205	uncharacterized LOC113801205	4.15688	2.0555	0.00612682	0.0244284	yes	up	0.54	0.14	0.25	0.13	0.15	0.14	0.31	0.14	------	------	------	------	------	------	------	------	XP_027207813.1	uncharacterized protein LOC113801205 [Penaeus vannamei]	------	------	PF12796.9;PF13637.8;PF13606.8;PF13857.8	Ank_2;Ank_4;Ank_3;Ank_5	Ankyrin repeats;Ankyrin repeats;Ankyrin repeat;Ankyrin repeats
LOC113801213	kynureninase-like	2.6107	1.38443	8.73145e-05	0.000673593	yes	up	25.03	37.87	21.79	21.65	22.69	15.14	28.23	19.8267	GO:0019441;GO:0034354;GO:0097053;GO:0019805;GO:0043420;GO:0006569;GO:0005737;GO:0030429;GO:0030170;GO:0061981	BP:tryptophan catabolic process to kynurenine;BP:'de novo' NAD biosynthetic process from tryptophan;BP:L-kynurenine catabolic process;BP:quinolinate biosynthetic process;BP:anthranilate metabolic process;BP:tryptophan catabolic process;CC:cytoplasm;MF:kynureninase activity;MF:pyridoxal phosphate binding;MF:3-hydroxykynureninase activity;	K01556	KYNU, kynU	map00380;map01240	Tryptophan metabolism;Biosynthesis of cofactors	COG3844	E:Amino acid transport and metabolism	XP_027207819.1	kynureninase-like [Penaeus vannamei]	sp|A7SCH8|KYNU_NEMVE;	Kynureninase OS=Nematostella vectensis OX=45351 GN=kynu PE=3 SV=1;	PF00266.21	Aminotran_5	Aminotransferase class-V
LOC113801217	glutamate-rich WD repeat-containing protein 1-like	0.000303395	-11.6865	5.83545e-22	8.62361e-20	yes	down	0	0	0	25.1	29.13	28.97	0	27.7333	GO:0005634	CC:nucleus;	K14848	RRB1, GRWD1	------	------	ENOG410XPDB	S:Function unknown	XP_027207824.1	glutamate-rich WD repeat-containing protein 1-like [Penaeus vannamei]	sp|Q9BQ67|GRWD1_HUMAN;	Glutamate-rich WD repeat-containing protein 1 OS=Homo sapiens OX=9606 GN=GRWD1 PE=1 SV=1;	PF00400.34;PF12265.10;PF12894.9;PF08662.13	WD40;CAF1C_H4-bd;ANAPC4_WD40;eIF2A	WD domain, G-beta repeat;Histone-binding protein RBBP4 or subunit C of CAF1 complex;Anaphase-promoting complex subunit 4 WD40 domain;Eukaryotic translation initiation factor eIF2A
LOC113801223	zinc finger protein 205-like	0.346719	-1.52816	2.15979e-05	0.000197895	yes	down	1.39	0.86	1.14	4.52	4.21	11.13	1.13	6.62	------	------	K09228	KRAB	map05168	Herpes simplex virus 1 infection	COG5048	S:Function unknown	XP_027207836.1	zinc finger protein 205-like [Penaeus vannamei]	sp|O75362|ZN217_HUMAN;	Zinc finger protein 217 OS=Homo sapiens OX=9606 GN=ZNF217 PE=1 SV=1;	PF00096.28;PF13465.8;PF13894.8;PF13912.8	zf-C2H2;zf-H2C2_2;zf-C2H2_4;zf-C2H2_6	Zinc finger, C2H2 type;Zinc-finger double domain;C2H2-type zinc finger;C2H2-type zinc finger
LOC113801224	collagen alpha-1(II) chain-like, transcript variant X1	56.0468	5.80856	6.17723e-42	3.82703e-39	yes	up	98.52	149.3	67.6	1.97	5.07	2.35	105.14	3.13	------	------	------	------	------	------	ENOG410ZYPP	S:Function unknown	XP_027207834.1	collagen alpha-1(II) chain-like isoform X1 [Penaeus vannamei]	------	------	PF14240.8	YHYH	YHYH protein
LOC113801232	uncharacterized LOC113801232	384.201	8.58572	5.08887e-06	5.53097e-05	yes	up	26.2	5.76	0.19	0	0.08	0.04	10.7167	0.04	------	------	------	------	------	------	------	------	XP_027207847.1	uncharacterized protein LOC113801232 [Penaeus vannamei]	------	------	------	------	------
LOC113801236	uncharacterized LOC113801236	7.32109	2.87206	1.11499e-07	1.84208e-06	yes	up	15.49	4.49	7.7	2.7	2.33	1.84	9.22667	2.29	------	------	------	------	------	------	------	------	XP_027207856.1	uncharacterized protein LOC113801236, partial [Penaeus vannamei]	------	------	------	------	------
LOC113801241	extensin-like	0.472786	-1.08074	0.00570899	0.0230766	yes	down	0.2	0.18	0.22	0.62	0.74	1.12	0.2	0.826667	------	------	------	------	------	------	------	------	XP_027207861.1	extensin-like [Penaeus vannamei]	------	------	------	------	------
LOC113801258	calcitonin gene-related peptide type 1 receptor-like	4.2849	2.09926	8.68739e-05	0.000671158	yes	up	5.3	4.65	19.94	3.96	3.71	6.06	9.96333	4.57667	GO:0007166;GO:0016021;GO:0004930	BP:cell surface receptor signaling pathway;CC:integral component of membrane;MF:G-protein coupled receptor activity;	K04577;K04576	CALCRL;CALCR	map04380;map04080;map04270	Osteoclast differentiation;Neuroactive ligand-receptor interaction;Vascular smooth muscle contraction	ENOG410XRS2	U:Intracellular trafficking, secretion, and vesicular transport	XP_027207878.1	calcitonin gene-related peptide type 1 receptor-like [Penaeus vannamei]	sp|Q63118|CALRL_RAT;	Calcitonin gene-related peptide type 1 receptor OS=Rattus norvegicus OX=10116 GN=Calcrl PE=2 SV=1;	PF00002.26;PF02793.24	7tm_2;HRM	7 transmembrane receptor;Hormone receptor domain
LOC113801261	facilitated trehalose transporter Tret1-like	0.162766	-2.61913	0.00222789	0.0106174	yes	down	0.33	0	0.2	1.94	2.41	1.65	0.176667	2	GO:0016021;GO:0022857	CC:integral component of membrane;MF:transmembrane transporter activity;	K14258	TRET1	------	------	ENOG410XNQK	G:Carbohydrate transport and metabolism	ROT82173.1	facilitated trehalose transporter Tret1, partial [Penaeus vannamei]	sp|A9ZSY3|TRET1_BOMMO;	Facilitated trehalose transporter Tret1 OS=Bombyx mori OX=7091 GN=Tret1 PE=1 SV=1;	PF00083.26;PF07690.18;PF12832.9	Sugar_tr;MFS_1;MFS_1_like	Sugar;Major Facilitator Superfamily;MFS_1 like family
LOC113801262	uncharacterized LOC113801262	0.0247874	-5.33425	0.00206601	0.00995791	yes	down	0	0	0	2.16	1.55	4.66	0	2.79	------	------	------	------	------	------	------	------	------	------	------	------	------	------	------
LOC113801287	DNA damage-inducible transcript 4-like protein, transcript variant X1	2.4819	1.31145	3.79756e-10	1.04925e-08	yes	up	79.96	66.5	63.71	48.75	49.78	59.48	70.0567	52.67	------	------	------	------	------	------	ENOG4111V50	S:Function unknown	XP_027207909.1	DNA damage-inducible transcript 4-like protein isoform X1 [Penaeus vannamei]	sp|Q8VHZ5|DDT4L_MOUSE;	DNA damage-inducible transcript 4-like protein OS=Mus musculus OX=10090 GN=Ddit4l PE=2 SV=1;	PF07809.13	RTP801_C	RTP801 C-terminal region
LOC113801288	tyrosyl-DNA phosphodiesterase 2-like	2.27671	1.18695	5.67575e-07	7.9362e-06	yes	up	46.33	39.9	45.32	37.07	28.85	45.04	43.85	36.9867	GO:0016605	CC:PML body;	K19619	TDP2	------	------	ENOG410XP85	S:Function unknown	ROT82155.1	TRAF and TNF receptor-associated protein-like protein [Penaeus vannamei]	sp|O95551|TYDP2_HUMAN;	Tyrosyl-DNA phosphodiesterase 2 OS=Homo sapiens OX=9606 GN=TDP2 PE=1 SV=1;	PF14555.8;PF03372.25;PF03943.15	UBA_4;Exo_endo_phos;TAP_C	UBA-like domain;Endonuclease/Exonuclease/phosphatase family;TAP C-terminal domain
LOC113801306	obscurin-like	0.0519259	-4.2674	0.00985879	0.0358073	yes	down	0	0	0.03	0.25	0.5	0.46	0.01	0.403333	GO:0005085;GO:0005524;GO:0004672	MF:guanyl-nucleotide exchange factor activity;MF:ATP binding;MF:protein kinase activity;	------	------	------	------	ENOG410XQFD	S:Function unknown	XP_027207937.1	obscurin-like [Penaeus vannamei]	sp|A8DYP0|OBSCN_DROME;	Obscurin OS=Drosophila melanogaster OX=7227 GN=Unc-89 PE=1 SV=1;	PF00069.27;PF07714.19;PF07679.18	Pkinase;PK_Tyr_Ser-Thr;I-set	Protein kinase domain;Protein tyrosine and serine/threonine kinase;Immunoglobulin I-set domain
LOC113801318	serine/threonine-protein phosphatase 6 regulatory ankyrin repeat subunit C-like	11.3756	3.50787	4.56311e-32	1.50005e-29	yes	up	38.82	23.68	23.78	4.76	4.87	4.67	28.76	4.76667	------	------	------	------	------	------	------	------	XP_027207948.1	serine/threonine-protein phosphatase 6 regulatory ankyrin repeat subunit C-like [Penaeus vannamei]	------	------	PF12796.9;PF13637.8;PF13857.8;PF00023.32;PF13606.8	Ank_2;Ank_4;Ank_5;Ank;Ank_3	Ankyrin repeats;Ankyrin repeats;Ankyrin repeats;Ankyrin repeat;Ankyrin repeat
LOC113801328	U2 snRNP-associated SURP motif-containing protein-like	0.330891	-1.59557	7.16948e-13	3.02319e-11	yes	down	18.76	26.43	19.4	98.94	95.94	133.94	21.53	109.607	GO:0006396;GO:0003723	BP:RNA processing;MF:RNA binding;	K12842	SR140	map03040	Spliceosome	ENOG410XSUI	S:Function unknown	XP_027207957.1	U2 snRNP-associated SURP motif-containing protein-like [Penaeus vannamei]	sp|O15042|SR140_HUMAN;	U2 snRNP-associated SURP motif-containing protein OS=Homo sapiens OX=9606 GN=U2SURP PE=1 SV=2;	PF01805.22;PF00076.24;PF04818.15;PF08312.14;PF12243.10	Surp;RRM_1;CID;cwf21;CTK3	Surp module;RNA recognition motif.;CID domain;cwf21 domain;CTD kinase subunit gamma CTK3
LOC113801781	POU domain, class 6, transcription factor 2-like	2.55538	1.35354	7.24065e-09	1.56975e-07	yes	up	63.5	64.38	54.46	45.04	44.97	44.05	60.78	44.6867	GO:0004867	MF:serine-type endopeptidase inhibitor activity;	K23421	SPINT2	------	------	ENOG410XQNP	O:Posttranslational modification, protein turnover, chaperones	XP_027208008.1	POU domain, class 6, transcription factor 2-like [Penaeus vannamei]	sp|A0A6P8HC43|ATPI1_ACTTE;	Actinia tenebrosa protease inhibitors OS=Actinia tenebrosa OX=6105 PE=1 SV=1;	PF00014.25	Kunitz_BPTI	Kunitz/Bovine pancreatic trypsin inhibitor domain
LOC113801789	rho guanine nucleotide exchange factor 10-like, transcript variant X1	4.61969	2.2078	6.55786e-26	1.35428e-23	yes	up	116.59	85.26	86.95	36.64	34.43	55.6	96.2667	42.2233	GO:0005085	MF:guanyl-nucleotide exchange factor activity;	K16727	ARHGEF10	------	------	ENOG410ZJK1	T:Signal transduction mechanisms	XP_027208017.1	rho guanine nucleotide exchange factor 10-like isoform X1 [Penaeus vannamei]	sp|O15013|ARHGA_HUMAN;	Rho guanine nucleotide exchange factor 10 OS=Homo sapiens OX=9606 GN=ARHGEF10 PE=1 SV=4;	PF19056.2;PF19057.2;PF00621.22	WD40_2;PH_19;RhoGEF	WD40 repeated domain;PH domain;RhoGEF domain
LOC113801798	isatin hydrolase-like	4.27411	2.09562	3.88713e-09	8.83214e-08	yes	up	16.25	24.48	11.75	8.17	7.54	7.18	17.4933	7.63	GO:0019441;GO:0016021;GO:0004061	BP:tryptophan catabolic process to kynurenine;CC:integral component of membrane;MF:arylformamidase activity;	------	------	------	------	COG1878;ENOG410XQPU	S:Function unknown;	XP_027208035.1	uncharacterized protein LOC113801798 [Penaeus vannamei]	sp|A0NLY7|ISAHY_LABAI;	Isatin hydrolase OS=Labrenzia aggregata;	PF04199.15	Cyclase	Putative cyclase
LOC113801804	uncharacterized LOC113801804	2.10421	1.07328	0.0148338	0.0495012	yes	up	2.52	0.96	1.74	1.57	1.69	1.38	1.74	1.54667	GO:0016021	CC:integral component of membrane;	K05465	ANGPT1	map04015;map04014;map05323;map04010;map04151;map04066	Rap1 signaling pathway;Ras signaling pathway;Rheumatoid arthritis;MAPK signaling pathway;PI3K-Akt signaling pathway;HIF-1 signaling pathway	ENOG410ZYS4	S:Function unknown	XP_027208042.1	LOW QUALITY PROTEIN: uncharacterized protein LOC113801804 [Penaeus vannamei]	sp|Q9U8W7|TL5B_TACTR;	Techylectin-5B OS=Tachypleus tridentatus OX=6853 PE=1 SV=1;	PF00147.20	Fibrinogen_C	Fibrinogen beta and gamma chains, C-terminal globular domain
LOC113801808	uncharacterized LOC113801808	0.0132969	-6.23277	4.71841e-05	0.000392178	yes	down	0	0	0	4.72	10.15	14.93	0	9.93333	------	------	------	------	------	------	------	------	XP_027208045.1	uncharacterized protein LOC113801808 [Penaeus vannamei]	------	------	------	------	------
LOC113801809	-	0.425228	-1.23369	0.000136391	0.000990976	yes	down	8.33	5.84	8.22	39.34	37.06	70.01	7.46333	48.8033	------	------	K12567	TTN	map05414;map05410	Dilated cardiomyopathy;Hypertrophic cardiomyopathy	ENOG410XTJ8	S:Function unknown	XP_027227585.1	LOW QUALITY PROTEIN: titin-like [Penaeus vannamei]	sp|Q9I7U4|TITIN_DROME;	Titin OS=Drosophila melanogaster OX=7227 GN=sls PE=1 SV=3;	------	------	------
LOC113801814	uncharacterized LOC113801814	28.0524	4.81005	6.12978e-15	3.50137e-13	yes	up	112.86	15.06	186.27	39.69	3.12	31.56	104.73	24.79	------	------	------	------	------	------	------	------	XP_027208064.1	porwaprin-a-like [Penaeus vannamei]	------	------	PF00095.23	WAP	WAP-type
LOC113801818	uncharacterized LOC113801818	9.01556	3.17242	1.13558e-10	3.49622e-09	yes	up	38.59	73.48	112.38	13.9	20.26	8.47	74.8167	14.21	GO:0005576;GO:0030414	CC:extracellular region;MF:peptidase inhibitor activity;	K23636	WFDC2	------	------	------	------	XP_027208049.1	uncharacterized protein LOC113801818 [Penaeus vannamei]	------	------	PF00095.23	WAP	WAP-type
LOC113801819	trihydrophobin-like	74.4198	6.21761	3.79519e-16	2.66956e-14	yes	up	138.68	23.83	34.73	2.94	1.33	0.28	65.7467	1.51667	GO:0005576;GO:0030414	CC:extracellular region;MF:peptidase inhibitor activity;	------	------	------	------	------	------	XP_027208050.1	trihydrophobin-like [Penaeus vannamei]	------	------	PF00095.23	WAP	WAP-type
LOC113801820	uncharacterized LOC113801820	15.553	3.95912	0.00203851	0.0098489	yes	up	6.03	1.27	0.58	0	0.38	0.53	2.62667	0.303333	GO:0005576;GO:0030414	CC:extracellular region;MF:peptidase inhibitor activity;	------	------	------	------	------	------	XP_027208051.1	uncharacterized protein LOC113801820 [Penaeus vannamei]	------	------	PF00095.23	WAP	WAP-type
LOC113801821	keratin, type II cytoskeletal 3-like, transcript variant X1	4.47512	2.16193	1.02301e-06	1.33107e-05	yes	up	254.6	154.94	133.6	107.86	114.85	47.47	181.047	90.06	GO:0005576;GO:0030414	CC:extracellular region;MF:peptidase inhibitor activity;	K23636	WFDC2	------	------	------	------	XP_027208052.1	keratin, type II cytoskeletal 3-like isoform X1 [Penaeus vannamei]	------	------	PF00095.23	WAP	WAP-type
LOC113801823	trihydrophobin-like	12.3546	3.62697	3.71383e-08	6.91595e-07	yes	up	45.61	20.1	13	4.59	1.58	1.35	26.2367	2.50667	GO:0005576;GO:0030414	CC:extracellular region;MF:peptidase inhibitor activity;	------	------	------	------	------	------	XP_027208050.1	trihydrophobin-like [Penaeus vannamei]	------	------	PF00095.23	WAP	WAP-type
LOC113801824	-	48.4578	5.59866	6.41986e-19	6.62892e-17	yes	up	146.47	20.26	42.9	1.83	2.64	2.96	69.8767	2.47667	------	------	------	------	------	------	------	------	XP_027208064.1	porwaprin-a-like [Penaeus vannamei]	------	------	------	------	------
LOC113801826	chaperone protein DnaJ-like	57.3856	5.84262	2.91305e-23	4.69233e-21	yes	up	163.16	30.64	97.15	4.13	2.52	2.12	96.9833	2.92333	------	------	------	------	------	------	------	------	XP_027208056.1	uncharacterized protein LOC113801826 [Penaeus vannamei]	------	------	PF00095.23	WAP	WAP-type
LOC113801832	trihydrophobin-like	70.2992	6.13544	3.15115e-16	2.22626e-14	yes	up	83.94	36.24	32.11	0	0.59	58.12	50.7633	19.57	GO:0005576;GO:0030414	CC:extracellular region;MF:peptidase inhibitor activity;	------	------	------	------	------	------	XP_027208050.1	trihydrophobin-like [Penaeus vannamei]	------	------	PF00095.23	WAP	WAP-type
LOC113801833	uncharacterized LOC113801833	13.6846	3.77448	4.37599e-07	6.32183e-06	yes	up	109.06	25.58	81.81	58.5	53.02	28.98	72.15	46.8333	GO:0005576;GO:0030414	CC:extracellular region;MF:peptidase inhibitor activity;	------	------	------	------	------	------	XP_027208063.1	uncharacterized protein LOC113801833 [Penaeus vannamei]	------	------	PF00095.23	WAP	WAP-type
LOC113801834	porwaprin-a-like	12.9797	3.69819	8.00798e-06	8.2476e-05	yes	up	82.68	9.22	77.15	1.24	17.44	51.77	56.35	23.4833	GO:0005576;GO:0030414	CC:extracellular region;MF:peptidase inhibitor activity;	------	------	------	------	------	------	XP_027208064.1	porwaprin-a-like [Penaeus vannamei]	------	------	PF00095.23	WAP	WAP-type
LOC113801835	ctenidin-1-like	9.77839	3.2896	2.4063e-14	1.25846e-12	yes	up	402.61	157.59	314.82	63.56	61.2	34.44	291.673	53.0667	------	------	------	------	------	------	------	------	XP_027208065.1	ctenidin-1-like [Penaeus vannamei]	------	------	PF00095.23	WAP	WAP-type
LOC113801837	DEAD-box ATP-dependent RNA helicase 52A-like	8.67739	3.11726	1.57805e-12	6.35481e-11	yes	up	317.93	85.99	186.04	41.46	40.54	40.31	196.653	40.77	------	------	------	------	------	------	------	------	XP_027208066.1	DEAD-box ATP-dependent RNA helicase 52A-like [Penaeus vannamei]	------	------	PF00095.23	WAP	WAP-type
LOC113801846	bestrophin-2-like	9.41792	3.23541	1.99728e-07	3.10542e-06	yes	up	86	4.04	8.55	3.01	3.3	2.83	32.8633	3.04667	GO:0006821;GO:0034707;GO:0005886;GO:0005254	BP:chloride transport;CC:chloride channel complex;CC:plasma membrane;MF:chloride channel activity;	K22204	BEST	------	------	ENOG410XS3J	S:Function unknown	XP_027208075.1	bestrophin-2-like [Penaeus vannamei]	sp|Q8NFU1|BEST2_HUMAN;	Bestrophin-2 OS=Homo sapiens OX=9606 GN=BEST2 PE=1 SV=1;	PF01062.23	Bestrophin	Bestrophin, RFP-TM, chloride channel
LOC113801862	uncharacterized LOC113801862, transcript variant X1	0.107188	-3.22178	0.000318851	0.00206267	yes	down	0.06	0.06	0.06	1.26	1.06	0.93	0.06	1.08333	GO:0016021	CC:integral component of membrane;	------	------	------	------	------	------	XP_027208095.1	uncharacterized protein LOC113801862 isoform X1 [Penaeus vannamei]	------	------	------	------	------
LOC113801893	transcription termination factor 4, mitochondrial-like	0.382826	-1.38524	5.6349e-05	0.000456344	yes	down	2.75	5.54	3.32	17.92	15.5	24.3	3.87	19.24	GO:0006355;GO:0003690	BP:regulation of transcription, DNA-templated;MF:double-stranded DNA binding;	K15032	MTERFD	------	------	ENOG410Y0Q1	S:Function unknown	XP_027208105.1	transcription termination factor 4, mitochondrial-like [Penaeus vannamei]	sp|Q7Z6M4|MTEF4_HUMAN;	Transcription termination factor 4, mitochondrial OS=Homo sapiens OX=9606 GN=MTERF4 PE=1 SV=3;	PF02536.16	mTERF	mTERF
LOC113801903	ATP-binding cassette sub-family A member 5-like, transcript variant X1	0.273377	-1.87104	1.12394e-06	1.44835e-05	yes	down	0.18	0.2	0.27	1.11	1.07	2.71	0.216667	1.63	------	------	K05648	ABCA5	map02010	ABC transporters	COG1131	V:Defense mechanisms	XP_027208116.1	ATP-binding cassette sub-family A member 5-like [Penaeus vannamei]	sp|Q8K448|ABCA5_MOUSE;	Cholesterol transporter ABCA5 OS=Mus musculus OX=10090 GN=Abca5 PE=1 SV=2;	PF00005.29;PF12698.9;PF13304.8;PF13476.8	ABC_tran;ABC2_membrane_3;AAA_21;AAA_23	ABC transporter;ABC-2 family transporter protein;AAA domain, putative AbiEii toxin, Type IV TA system;AAA domain
LOC113801921	uncharacterized LOC113801921	0.23687	-2.07783	5.13465e-12	1.91014e-10	yes	down	1.16	1.33	2	10.81	11.14	15.04	1.49667	12.33	GO:0005102	MF:receptor binding;	------	------	------	------	ENOG410Y5XY	S:Function unknown	XP_027208143.1	uncharacterized protein LOC113801921 [Penaeus vannamei]	------	------	PF14722.8	KRAP_IP3R_bind	Ki-ras-induced actin-interacting protein-IP3R-interacting domain
LOC113801922	ATP-binding cassette sub-family A member 1-like	0.347788	-1.52372	3.62091e-05	0.000310938	yes	down	0.34	0.64	0.48	2.75	2.65	2.44	0.486667	2.61333	GO:0016021;GO:0042626;GO:0005524	CC:integral component of membrane;MF:ATPase activity, coupled to transmembrane movement of substances;MF:ATP binding;	K05641	ABCA1	map05417;map02010;map04975;map04979	Lipid and atherosclerosis;ABC transporters;Fat digestion and absorption;Cholesterol metabolism	COG1131	V:Defense mechanisms	XP_027208144.1	ATP-binding cassette sub-family A member 1-like [Penaeus vannamei]	sp|P41233|ABCA1_MOUSE;	Phospholipid-transporting ATPase ABCA1 OS=Mus musculus OX=10090 GN=Abca1 PE=1 SV=4;	PF00005.29;PF12698.9;PF13304.8;PF06414.14;PF03193.18	ABC_tran;ABC2_membrane_3;AAA_21;Zeta_toxin;RsgA_GTPase	ABC transporter;ABC-2 family transporter protein;AAA domain, putative AbiEii toxin, Type IV TA system;Zeta toxin;RsgA GTPase
LOC113801945	E3 ubiquitin-protein ligase RNF216-like	0.318765	-1.64944	0.000596301	0.00351839	yes	down	0.75	0.86	0.87	4.23	4.57	7.83	0.826667	5.54333	GO:0016740;GO:0046872	MF:transferase activity;MF:metal ion binding;	K11976	RNF216, TRIAD3	------	------	ENOG410XS1H	S:Function unknown	XP_027208167.1	E3 ubiquitin-protein ligase RNF216-like [Penaeus vannamei]	sp|Q9NWF9|RN216_HUMAN;	E3 ubiquitin-protein ligase RNF216 OS=Homo sapiens OX=9606 GN=RNF216 PE=1 SV=3;	PF01485.23	IBR	IBR domain, a half RING-finger domain
LOC113801947	Down syndrome cell adhesion molecule-like protein Dscam2	0.0544071	-4.20006	0.0130571	0.0446359	yes	down	0.05	0	0	0.72	0.56	0.33	0.0166667	0.536667	GO:0007155;GO:0007411;GO:0016021;GO:0005886	BP:cell adhesion;BP:axon guidance;CC:integral component of membrane;CC:plasma membrane;	K06767	DSCAM	------	------	ENOG410XQX7;ENOG410ZN3C	S:Function unknown;	XP_027208170.1	Down syndrome cell adhesion molecule-like protein Dscam2 [Penaeus vannamei]	sp|Q9VS29|DSCL_DROME;	Down syndrome cell adhesion molecule-like protein Dscam2 OS=Drosophila melanogaster OX=7227 GN=Dscam2 PE=2 SV=3;	PF00041.23	fn3	Fibronectin type III domain
LOC113801952	band 7 protein AGAP004871-like, transcript variant X2	0.166787	-2.58392	2.18436e-10	6.40905e-09	yes	down	182.94	150.64	228.94	2133.96	1607.57	1344.32	187.507	1695.28	GO:0016021;GO:0005886	CC:integral component of membrane;CC:plasma membrane;	K17286	STOM	------	------	COG0330	O:Posttranslational modification, protein turnover, chaperones	ROT81981.1	hypothetical protein C7M84_024867, partial [Penaeus vannamei]	sp|Q7PPU9|BND7A_ANOGA;	Band 7 protein AGAP004871 OS=Anopheles gambiae OX=7165 GN=AGAP004871 PE=3 SV=3;	PF01145.27;PF13421.8	Band_7;Band_7_1	SPFH domain / Band 7 family;SPFH domain-Band 7 family
LOC113801956	DNA ligase 1-like	0.466205	-1.10096	0.000472678	0.00288843	yes	down	2.58	1.42	1.71	7.04	6.37	10.38	1.90333	7.93	GO:0032259;GO:0006364;GO:0005730;GO:0008168	BP:methylation;BP:rRNA processing;CC:nucleolus;MF:methyltransferase activity;	K14850	RRP8	------	------	ENOG4111J8Z	S:Function unknown	XP_027208185.1	DNA ligase 1-like [Penaeus vannamei]	sp|Q5U4F0|RRP8_RAT;	Ribosomal RNA-processing protein 8 OS=Rattus norvegicus OX=10116 GN=Rrp8 PE=1 SV=1;	PF05148.17	Methyltransf_8	Hypothetical methyltransferase
LOC113801958	guanine nucleotide-binding protein G(o) subunit alpha-like, transcript variant X9	2.82349	1.49748	5.4553e-05	0.000444257	yes	up	65.14	47.86	68.17	48.01	40.68	26.81	60.39	38.5	GO:0007188;GO:0007186;GO:0005834;GO:0031683;GO:0003924;GO:0019001;GO:0001664;GO:0005525	BP:adenylate cyclase-modulating G-protein coupled receptor signaling pathway;BP:G-protein coupled receptor signaling pathway;CC:heterotrimeric G-protein complex;MF:G-protein beta/gamma-subunit complex binding;MF:GTPase activity;MF:guanyl nucleotide binding;MF:G-protein coupled receptor binding;MF:GTP binding;	K04534	GNAO, G-ALPHA-O	map05142;map04726;map05145;map04015;map04730;map04728;map04725;map04921;map04713;map04916;map04361;map04926;map04727;map05170;map05034;map04724;map04723;map04915;map05032;map05163	Chagas disease;Serotonergic synapse;Toxoplasmosis;Rap1 signaling pathway;Long-term depression;Dopaminergic synapse;Cholinergic synapse;Oxytocin signaling pathway;Circadian entrainment;Melanogenesis;Axon regeneration;Relaxin signaling pathway;GABAergic synapse;Human immunodeficiency virus 1 infection;Alcoholism;Glutamatergic synapse;Retrograde endocannabinoid signaling;Estrogen signaling pathway;M…	ENOG410XNVQ	S:Function unknown	XP_027208187.1	guanine nucleotide-binding protein G(o) subunit alpha-like isoform X2 [Penaeus vannamei]	sp|P38404|GNAO_LOCMI;	Guanine nucleotide-binding protein;	PF00503.22	G-alpha	G-protein alpha subunit
LOC113801959	gastric triacylglycerol lipase-like	24.5808	4.61946	2.40858e-12	9.46279e-11	yes	up	10.41	1.27	4.16	0.33	0.36	0.68	5.28	0.456667	GO:0006629;GO:0016042;GO:0016788	BP:lipid metabolic process;BP:lipid catabolic process;MF:hydrolase activity, acting on ester bonds;	K01052	LIPA	map04979;map04142;map00100	Cholesterol metabolism;Lysosome;Steroid biosynthesis	COG0596	S:Function unknown	XP_027208244.1	gastric triacylglycerol lipase-like [Penaeus vannamei]	sp|Q29458|LIPG_BOVIN;	Gastric triacylglycerol lipase OS=Bos taurus OX=9913 GN=LIPF PE=1 SV=1;	PF00561.22;PF04083.18;PF12146.10	Abhydrolase_1;Abhydro_lipase;Hydrolase_4	alpha/beta hydrolase fold;Partial alpha/beta-hydrolase lipase region;Serine aminopeptidase, S33
LOC113801974	ras-related protein Rab-23-like	0.431299	-1.21324	0.00384216	0.0168041	yes	down	1.31	4.52	2.87	9.91	12.41	16.95	2.9	13.09	GO:0003924;GO:0005525	MF:GTPase activity;MF:GTP binding;	K06234	RAB23	------	------	ENOG4110BDM	S:Function unknown	XP_027208262.1	ras-related protein Rab-23-like [Penaeus vannamei]	sp|Q9ULC3|RAB23_HUMAN;	Ras-related protein Rab-23 OS=Homo sapiens OX=9606 GN=RAB23 PE=1 SV=1;	PF00071.24;PF08477.15;PF00025.23;PF01926.25;PF00009.29	Ras;Roc;Arf;MMR_HSR1;GTP_EFTU	Ras family;Ras of Complex, Roc, domain of DAPkinase;ADP-ribosylation factor family;50S ribosome-binding GTPase;Elongation factor Tu GTP binding domain
LOC113801977	-	80.4422	6.32988	0.000268072	0.00177044	yes	up	1.8	0.45	0.73	0	0	0	0.993333	0	GO:0006749;GO:0005737;GO:0004364;GO:0016491	BP:glutathione metabolic process;CC:cytoplasm;MF:glutathione transferase activity;MF:oxidoreductase activity;	K00310	SE	map00480;map00790	Glutathione metabolism;Folate biosynthesis	ENOG410XSIX	O:Posttranslational modification, protein turnover, chaperones	ROT74382.1	hypothetical protein C7M84_007125 [Penaeus vannamei]	sp|Q9VSL3|SEPIA_DROME;	Pyrimidodiazepine synthase OS=Drosophila melanogaster OX=7227 GN=se PE=1 SV=1;	------	------	------
LOC113801982	galactose-3-O-sulfotransferase 3-like	54.5882	5.77052	0.00928301	0.0341161	yes	up	0.68	0	0.37	0	0	0	0.35	0	GO:0009247;GO:0016021;GO:0001733	BP:glycolipid biosynthetic process;CC:integral component of membrane;MF:galactosylceramide sulfotransferase activity;	K09676;K01019	GAL3ST3;GAL3ST1	map00565;map00600	Ether lipid metabolism;Sphingolipid metabolism	ENOG4110RXY	U:Intracellular trafficking, secretion, and vesicular transport	XP_027208270.1	galactose-3-O-sulfotransferase 3-like [Penaeus vannamei]	sp|P61315|G3ST3_MOUSE;	Galactose-3-O-sulfotransferase 3 OS=Mus musculus OX=10090 GN=Gal3st3 PE=2 SV=1;	PF06990.13	Gal-3-0_sulfotr	Galactose-3-O-sulfotransferase
LOC113801990	uncharacterized LOC113801990	57.7427	5.85157	0.00992019	0.0359573	yes	up	2.61	0	0.44	0	0	0	1.01667	0	------	------	------	------	------	------	------	------	XP_027208277.1	uncharacterized protein LOC113801990 [Penaeus vannamei]	------	------	------	------	------
LOC113802006	uncharacterized LOC113802006	50.9778	5.6718	0.0115686	0.0407494	yes	up	0	0.21	0.33	0	0	0	0.18	0	------	------	------	------	------	------	------	------	------	------	------	------	------	------	------
LOC113802081	zygotic DNA replication licensing factor mcm6-B-like	2.38678	1.25507	0.00398049	0.0173104	yes	up	6.89	4.48	14.93	6.72	6.08	9.05	8.76667	7.28333	GO:0006270;GO:0042555;GO:0005634;GO:0016787;GO:0003677;GO:0003678;GO:0005524	BP:DNA replication initiation;CC:MCM complex;CC:nucleus;MF:hydrolase activity;MF:DNA binding;MF:DNA helicase activity;MF:ATP binding;	K02542	MCM6	map04110;map03030	Cell cycle;DNA replication	COG1241	L:Replication, recombination and repair	XP_027208348.1	zygotic DNA replication licensing factor mcm6-B-like [Penaeus vannamei]	sp|Q2KIZ8|MCM6_BOVIN;	DNA replication licensing factor MCM6 OS=Bos taurus OX=9913 GN=MCM6 PE=2 SV=1;	PF00493.25;PF17207.5;PF17855.3;PF18263.3;PF14551.8;PF01078.23;PF07726.13	MCM;MCM_OB;MCM_lid;MCM6_C;MCM_N;Mg_chelatase;AAA_3	MCM P-loop domain;MCM OB domain;MCM AAA-lid domain;MCM6 C-terminal winged-helix domain;MCM N-terminal domain;Magnesium chelatase, subunit ChlI;ATPase family associated with various cellular activities
LOC113802083	uncharacterized LOC113802083	0.410075	-1.28604	0.0125101	0.0432617	yes	down	0.39	0.53	1.44	2.89	2.86	6.52	0.786667	4.09	GO:0016021	CC:integral component of membrane;	K20050	LRP3_10_12	------	------	------	------	XP_027208346.1	uncharacterized protein LOC113802083 [Penaeus vannamei]	------	------	PF00057.20	Ldl_recept_a	Low-density lipoprotein receptor domain class A
LOC113802096	uncharacterized LOC113802096, transcript variant X1	3.19279	1.67482	0.000506878	0.00306832	yes	up	4.32	1.98	2.46	1.87	1.73	1.67	2.92	1.75667	------	------	------	------	------	------	ENOG410Y34N;ENOG4111M6D	S:Function unknown;	XP_027208358.1	uncharacterized protein LOC113802096 isoform X1 [Penaeus vannamei]	------	------	------	------	------
LOC113802107	polyubiquitin 8-like	2.5987	1.37779	0.000630104	0.00369618	yes	up	5.25	4.55	6.25	4.4	3.25	2.46	5.35	3.37	------	------	------	------	------	------	COG5272	O:Posttranslational modification, protein turnover, chaperones	XP_027208380.1	polyubiquitin 8-like [Penaeus vannamei]	sp|P62972|UBIQP_XENLA;	Polyubiquitin;	PF00240.25;PF11976.10	ubiquitin;Rad60-SLD	Ubiquitin family;Ubiquitin-2 like Rad60 SUMO-like
LOC113802126	60S ribosomal protein L27-like, transcript variant X2	4.3728	2.12856	8.18999e-10	2.09737e-08	yes	up	3461.52	4515.62	5196.69	2021.67	2081.27	1169.17	4391.28	1757.37	GO:0006412;GO:0016021;GO:0005840;GO:0003735	BP:translation;CC:integral component of membrane;CC:ribosome;MF:structural constituent of ribosome;	K02901	RP-L27e, RPL27	map03010;map05171	Ribosome;Coronavirus disease - COVID-19	COG2163	J:Translation, ribosomal structure and biogenesis	XP_027208396.1	60S ribosomal protein L27-like [Penaeus vannamei]	sp|P61356|RL27_BOVIN;	60S ribosomal protein L27 OS=Bos taurus OX=9913 GN=RPL27 PE=2 SV=2;	PF01777.20;PF00467.31	Ribosomal_L27e;KOW	Ribosomal L27e protein family;KOW motif
LOC113802130	uncharacterized LOC113802130	7.34852	2.87745	2.22011e-21	3.13697e-19	yes	up	4.59	3.2	3.74	1.29	1.54	2.76	3.84333	1.86333	GO:0004197	MF:cysteine-type endopeptidase activity;	K04398	CASP8	map05167;map05142;map05165;map04657;map04115;map05160;map05161;map05164;map05168;map05169;map05163;map05162;map04210;map04217;map04215;map04214;map05010;map04622;map05134;map04620;map04621;map05016;map05130;map04624;map04625;map05170;map05152;map05203;map05200;map05132;map04668;map05416;map05417;map05145;map04932;map05022;map01524	Kaposi sarcoma-associated herpesvirus infection;Chagas disease;Human papillomavirus infection;IL-17 signaling pathway;p53 signaling pathway;Hepatitis C;Hepatitis B;Influenza A;Herpes simplex virus 1 infection;Epstein-Barr virus infection;Human cytomegalovirus infection;Measles;Apoptosis;Necroptosis;Apoptosis - multiple species;Apoptosis - fly;Alzheimer disease;RIG-I-like receptor signaling pathwa…	ENOG410ZQIE;ENOG410XPHH	O:Posttranslational modification, protein turnover, chaperones;I:Lipid transport and metabolism	XP_027208451.1	uncharacterized protein LOC113802130 [Penaeus vannamei]	sp|Q9JHX4|CASP8_RAT;	Caspase-8 OS=Rattus norvegicus OX=10116 GN=Casp8 PE=1 SV=1;	PF00656.24	Peptidase_C14	Caspase domain
LOC113802140	zinc finger protein 771-like, transcript variant X2	0.134516	-2.89415	2.49895e-13	1.15438e-11	yes	down	0.37	0.28	0.22	3.15	3.44	6.1	0.29	4.23	------	------	K09228	KRAB	map05168	Herpes simplex virus 1 infection	------	------	XP_027208424.1	zinc finger protein 771-like [Penaeus vannamei]	------	------	PF13465.8;PF13894.8;PF00096.28;PF13912.8;PF15909.7	zf-H2C2_2;zf-C2H2_4;zf-C2H2;zf-C2H2_6;zf-C2H2_8	Zinc-finger double domain;C2H2-type zinc finger;Zinc finger, C2H2 type;C2H2-type zinc finger;C2H2-type zinc ribbon
LOC113802157	protein phosphatase 1 regulatory subunit 3C-like	2.06632	1.04706	0.00653835	0.025644	yes	up	14.69	15.88	20.74	17.62	19.2	9.34	17.1033	15.3867	GO:0005977	BP:glycogen metabolic process;	K07189	PPP1R3	map04910;map04931	Insulin signaling pathway;Insulin resistance	ENOG4111FT1	T:Signal transduction mechanisms	XP_027208479.1	LOW QUALITY PROTEIN: protein phosphatase 1 regulatory subunit 3C-like, partial [Penaeus vannamei]	sp|Q0VCR4|PPR3C_BOVIN;	Protein phosphatase 1 regulatory subunit 3C OS=Bos taurus OX=9913 GN=PPP1R3C PE=2 SV=1;	PF03370.15;PF16760.7	CBM_21;CBM53	Carbohydrate/starch-binding module;Starch/carbohydrate-binding module
LOC113802161	glutamate--cysteine ligase catalytic subunit-like	3.07067	1.61855	4.48766e-08	8.15882e-07	yes	up	11.22	7.6	6.34	4.55	4.41	6.9	8.38667	5.28667	GO:0006750;GO:0004357;GO:0005524	BP:glutathione biosynthetic process;MF:glutamate-cysteine ligase activity;MF:ATP binding;	K11204	GCLC	map04212;map00270;map00480;map04216;map01240	Longevity regulating pathway - worm;Cysteine and methionine metabolism;Glutathione metabolism;Ferroptosis;Biosynthesis of cofactors	ENOG410XQIG	I:Lipid transport and metabolism	XP_027208484.1	glutamate--cysteine ligase catalytic subunit-like [Penaeus vannamei]	sp|P48506|GSH1_HUMAN;	Glutamate--cysteine ligase catalytic subunit OS=Homo sapiens OX=9606 GN=GCLC PE=1 SV=2;	PF03074.18	GCS	Glutamate-cysteine ligase
LOC113802170	jmjC domain-containing protein 8-like	0.496913	-1.00893	0.00185402	0.00910226	yes	down	3.34	5.38	2.71	13.03	11.58	20.05	3.81	14.8867	------	------	------	------	------	------	ENOG410ZACM	S:Function unknown	XP_027208491.1	jmjC domain-containing protein 8-like [Penaeus vannamei]	sp|Q96S16|JMJD8_HUMAN;	JmjC domain-containing protein 8 OS=Homo sapiens OX=9606 GN=JMJD8 PE=1 SV=2;	PF13621.8;PF08007.14;PF02373.24	Cupin_8;Cupin_4;JmjC	Cupin-like domain;Cupin superfamily protein;JmjC domain, hydroxylase
LOC113802176	failed axon connections homolog	3.00925	1.5894	2.34445e-06	2.80568e-05	yes	up	39.62	46.32	38.32	25.87	30.98	18.07	41.42	24.9733	GO:0016021	CC:integral component of membrane;	------	------	------	------	ENOG4111HSJ	S:Function unknown	XP_027208501.1	failed axon connections homolog [Penaeus vannamei]	sp|Q3UMF9|FAXC_MOUSE;	Failed axon connections homolog OS=Mus musculus OX=10090 GN=Faxc PE=2 SV=1;	PF17172.6;PF17171.6;PF13410.8;PF10568.11;PF14497.8	GST_N_4;GST_C_6;GST_C_2;Tom37;GST_C_3	Glutathione S-transferase N-terminal domain;Glutathione S-transferase, C-terminal domain;Glutathione S-transferase, C-terminal domain;Outer mitochondrial membrane transport complex protein;Glutathione S-transferase, C-terminal domain
LOC113802178	ubiquitin carboxyl-terminal hydrolase 36-like	0.217397	-2.20159	1.07718e-08	2.25047e-07	yes	down	0.99	0.48	0.45	4.91	4.18	7.7	0.64	5.59667	GO:0016579;GO:0006511;GO:0042981;GO:0005829;GO:0005634;GO:0004197;GO:0004843	BP:protein deubiquitination;BP:ubiquitin-dependent protein catabolic process;BP:regulation of apoptotic process;CC:cytosol;CC:nucleus;MF:cysteine-type endopeptidase activity;MF:thiol-dependent ubiquitin-specific protease activity;	K11855	USP36_42	------	------	ENOG410XQ92	O:Posttranslational modification, protein turnover, chaperones	XP_027208507.1	LOW QUALITY PROTEIN: ubiquitin carboxyl-terminal hydrolase 36-like [Penaeus vannamei]	sp|B4LG38|UBP36_DROVI;	Ubiquitin carboxyl-terminal hydrolase 36 OS=Drosophila virilis OX=7244 GN=Usp36 PE=3 SV=1;	PF00443.31;PF13423.8	UCH;UCH_1	Ubiquitin carboxyl-terminal hydrolase;Ubiquitin carboxyl-terminal hydrolase
LOC113802181	sulfotransferase 1 family member D1-like	2.51882	1.33275	1.91037e-05	0.000178177	yes	up	221.09	284.09	219.02	180.37	207.52	134.75	241.4	174.213	GO:0008146	MF:sulfotransferase activity;	K01016;K01025	SULT1E1, STE;SULT1	map00140	Steroid hormone biosynthesis	ENOG4111H56	S:Function unknown	XP_027208509.1	sulfotransferase 1 family member D1-like [Penaeus vannamei]	sp|A0A173GP47|LST_PHOPY;	Luciferin sulfotransferase OS=Photinus pyralis OX=7054 GN=LST PE=1 SV=1;	PF00685.29;PF13469.8	Sulfotransfer_1;Sulfotransfer_3	Sulfotransferase domain;Sulfotransferase family
LOC113802182	uncharacterized LOC113802182	2.47867	1.30956	0.000131304	0.000958336	yes	up	10.1	5.32	5.62	5.02	4.63	6.42	7.01333	5.35667	GO:0016021	CC:integral component of membrane;	------	------	------	------	------	------	XP_027208510.1	uncharacterized protein LOC113802182 [Penaeus vannamei]	------	------	------	------	------
LOC113802187	uncharacterized LOC113802187	3.10784	1.63591	0.00200963	0.00973565	yes	up	10.5	23.71	16.81	8.72	9.08	2.88	17.0067	6.89333	GO:0016021	CC:integral component of membrane;	------	------	------	------	------	------	ROT81803.1	hypothetical protein C7M84_025030 [Penaeus vannamei]	------	------	------	------	------
LOC113802198	uncharacterized LOC113802198	0.132664	-2.91415	1.50129e-18	1.49277e-16	yes	down	0.45	0.76	0.93	9.78	8.61	13.82	0.713333	10.7367	GO:0004197	MF:cysteine-type endopeptidase activity;	K04397	CASP7	map05200;map04668;map05134;map05010;map05130;map05133;map05132;map05417;map04210;map04932;map05022;map04215;map04214	Pathways in cancer;TNF signaling pathway;Legionellosis;Alzheimer disease;Pathogenic Escherichia coli infection;Pertussis;Salmonella infection;Lipid and atherosclerosis;Apoptosis;Non-alcoholic fatty liver disease;Pathways of neurodegeneration - multiple diseases;Apoptosis - multiple species;Apoptosis - fly	------	------	AGL61582.1	caspase 3 [Penaeus vannamei]	------	------	------	------	------
LOC113802204	mucin-4-like	0.412973	-1.27588	0.00395483	0.0172343	yes	down	0.45	0.18	0.35	1.24	1.31	2.13	0.326667	1.56	GO:0016021	CC:integral component of membrane;	------	------	------	------	------	------	XP_027208537.1	mucin-4-like [Penaeus vannamei]	------	------	------	------	------
LOC113802220	elongation factor 1-alpha 2-like	3.70866	1.8909	1.9026e-07	2.97256e-06	yes	up	9103.99	9903.51	12305.9	5838.71	6052.78	3191.87	10437.8	5027.79	GO:0005737;GO:0003746;GO:0003924;GO:0005525	CC:cytoplasm;MF:translation elongation factor activity;MF:GTPase activity;MF:GTP binding;	K03231	EEF1A	map05140;map05134;map03013	Leishmaniasis;Legionellosis;Nucleocytoplasmic transport	COG5256	J:Translation, ribosomal structure and biogenesis	XP_027208556.1	elongation factor 1-alpha 2-like [Penaeus vannamei]	sp|P05303|EF1A2_DROME;	Elongation factor 1-alpha 2 OS=Drosophila melanogaster OX=7227 GN=eEF1alpha2 PE=2 SV=2;	PF00009.29;PF01926.25	GTP_EFTU;MMR_HSR1	Elongation factor Tu GTP binding domain;50S ribosome-binding GTPase
LOC113802229	DDB1- and CUL4-associated factor 5-like	0.378748	-1.40069	1.10679e-07	1.83041e-06	yes	down	2.12	1.93	2.29	9.43	8.68	14.32	2.11333	10.81	------	------	K11800	DCAF5, BCRP2	------	------	ENOG410ZPFW	S:Function unknown	XP_027208565.1	DDB1- and CUL4-associated factor 5-like [Penaeus vannamei]	sp|Q80T85|DCAF5_MOUSE;	DDB1- and CUL4-associated factor 5 OS=Mus musculus OX=10090 GN=Dcaf5 PE=1 SV=2;	PF00400.34	WD40	WD domain, G-beta repeat
LOC113802230	E3 ubiquitin-protein ligase RNF152-like, transcript variant X1	2.44615	1.29051	0.000110231	0.000824328	yes	up	38.63	18.28	29.68	25.19	20.31	22.71	28.8633	22.7367	GO:0046872;GO:0008270	MF:metal ion binding;MF:zinc ion binding;	K12026;K15705	TRIM56;RNF152	map04150	mTOR signaling pathway	ENOG410YNG0;ENOG41121N2	O:Posttranslational modification, protein turnover, chaperones;	XP_027208566.1	E3 ubiquitin-protein ligase RNF152-like isoform X1 [Penaeus vannamei]	sp|Q9BRZ2|TRI56_HUMAN;	E3 ubiquitin-protein ligase TRIM56 OS=Homo sapiens OX=9606 GN=TRIM56 PE=1 SV=3;	PF14634.8;PF13639.8;PF00097.27;PF13923.8;PF13445.8;PF13920.8	zf-RING_5;zf-RING_2;zf-C3HC4;zf-C3HC4_2;zf-RING_UBOX;zf-C3HC4_3	zinc-RING finger domain;Ring finger domain;Zinc finger, C3HC4 type;Zinc finger, C3HC4 type;RING-type zinc-finger;Zinc finger, C3HC4 type
LOC113802232	COP1-interactive protein 1-like	0.186569	-2.42221	1.9348e-11	6.65934e-10	yes	down	0.22	0.52	0.32	2.88	3.11	5.16	0.353333	3.71667	------	------	------	------	------	------	------	------	XP_027208571.1	COP1-interactive protein 1-like [Penaeus vannamei]	------	------	------	------	------
LOC113802234	SEC14-like protein 1	16.2831	4.0253	0.00403849	0.0175437	yes	up	1.11	1.22	0.78	0.07	0.27	0	1.03667	0.113333	GO:0005739	CC:mitochondrion;	------	------	------	------	ENOG410XRSQ	S:Function unknown	XP_027208573.1	SEC14-like protein 1 [Penaeus vannamei]	sp|Q92503|S14L1_HUMAN;	SEC14-like protein 1 OS=Homo sapiens OX=9606 GN=SEC14L1 PE=1 SV=2;	PF04707.16;PF00650.22;PF03765.17	PRELI;CRAL_TRIO;CRAL_TRIO_N	PRELI-like family;CRAL/TRIO domain;CRAL/TRIO, N-terminal domain
LOC113802235	NAD-dependent protein deacylase sirtuin-5, mitochondrial-like	66.4156	6.05345	1.43487e-50	1.35959e-47	yes	up	26.19	18.84	26.35	1.58	1.34	1.21	23.7933	1.37667	GO:0036049;GO:0061698;GO:0036047;GO:0005829;GO:0005739;GO:0005634;GO:0061697;GO:0034979;GO:0016740;GO:0008270;GO:0070403;GO:0000035;GO:0036054;GO:0036055;GO:0016757	BP:peptidyl-lysine desuccinylation;BP:protein deglutarylation;BP:peptidyl-lysine demalonylation;CC:cytosol;CC:mitochondrion;CC:nucleus;MF:protein-glutaryllysine deglutarylase activity;MF:NAD-dependent protein deacetylase activity;MF:transferase activity;MF:zinc ion binding;MF:NAD+ binding;MF:acyl binding;MF:protein-malonyllysine demalonylase activity;MF:protein-succinyllysine desuccinylase activi…	K11415	SIRT5, SIR2L5	map00760	Nicotinate and nicotinamide metabolism	COG0846	K:Transcription	XP_027208574.1	NAD-dependent protein deacylase sirtuin-5, mitochondrial-like [Penaeus vannamei]	sp|E2RDZ6|SIR5_CANLF;	NAD-dependent protein deacylase sirtuin-5, mitochondrial OS=Canis lupus familiaris OX=9615 GN=SIRT5 PE=3 SV=1;	PF02146.19	SIR2	Sir2 family
LOC113802236	uncharacterized LOC113802236	0.15409	-2.69816	1.52892e-06	1.90766e-05	yes	down	0.34	0.81	0.22	5.78	3.24	8.06	0.456667	5.69333	------	------	------	------	------	------	------	------	XP_027208578.1	uncharacterized protein LOC113802236 [Penaeus vannamei]	------	------	PF03564.17	DUF1759	Protein of unknown function
LOC113802239	NAD-dependent protein deacylase sirtuin-5, mitochondrial-like	2.9876	1.57899	3.32587e-08	6.26122e-07	yes	up	33.89	44.41	28.71	22.84	24.47	22.11	35.67	23.14	GO:0005829;GO:0005739;GO:0005634;GO:0061697;GO:0034979;GO:0016740;GO:0008270;GO:0070403;GO:0036054;GO:0036055	CC:cytosol;CC:mitochondrion;CC:nucleus;MF:protein-glutaryllysine deglutarylase activity;MF:NAD-dependent protein deacetylase activity;MF:transferase activity;MF:zinc ion binding;MF:NAD+ binding;MF:protein-malonyllysine demalonylase activity;MF:protein-succinyllysine desuccinylase activity;	K11415	SIRT5, SIR2L5	map00760	Nicotinate and nicotinamide metabolism	COG0846	K:Transcription	XP_027208577.1	LOW QUALITY PROTEIN: NAD-dependent protein deacylase sirtuin-5, mitochondrial-like [Penaeus vannamei]	sp|E2RDZ6|SIR5_CANLF;	NAD-dependent protein deacylase sirtuin-5, mitochondrial OS=Canis lupus familiaris OX=9615 GN=SIRT5 PE=3 SV=1;	PF02146.19	SIR2	Sir2 family
LOC113802262	cubilin-like	5.91067	2.56332	1.35155e-09	3.33396e-08	yes	up	174.4	47.56	111.64	32.11	36.42	38.18	111.2	35.57	GO:0015031;GO:0008203;GO:0005765;GO:0005886;GO:0005768;GO:0031419;GO:0038024;GO:0005509	BP:protein transport;BP:cholesterol metabolic process;CC:lysosomal membrane;CC:plasma membrane;CC:endosome;MF:cobalamin binding;MF:cargo receptor activity;MF:calcium ion binding;	K14616	CUBN	map04977	Vitamin digestion and absorption	ENOG410ZPX7	O:Posttranslational modification, protein turnover, chaperones	ROT78687.1	putative cubilin [Penaeus vannamei]	------	------	PF00431.22	CUB	CUB domain
LOC113802268	enhancer of mRNA-decapping protein 3-like	0.433878	-1.20464	0.00110839	0.00592763	yes	down	0.74	1.6	0.83	4.02	4.51	5.53	1.05667	4.68667	GO:0031087;GO:0000932;GO:0003723;GO:0003729	BP:deadenylation-independent decapping of nuclear-transcribed mRNA;CC:cytoplasmic mRNA processing body;MF:RNA binding;MF:mRNA binding;	K12615	EDC3	map03018	RNA degradation	COG0062	G:Carbohydrate transport and metabolism	XP_027208612.1	enhancer of mRNA-decapping protein 3-like [Penaeus vannamei]	sp|Q8K2D3|EDC3_MOUSE;	Enhancer of mRNA-decapping protein 3 OS=Mus musculus OX=10090 GN=Edc3 PE=1 SV=1;	PF03853.17;PF12701.9;PF09532.12	YjeF_N;LSM14;FDF	YjeF-related protein N-terminus;Scd6-like Sm domain;FDF domain
LOC113802271	-	31.164	4.96181	0.00132495	0.00688684	yes	up	0.69	0.11	0.1	0.05	0	0	0.3	0.0166667	GO:0016887;GO:0005524	MF:ATPase activity;MF:ATP binding;	K03283	HSPA1s	map05162;map05145;map04915;map04010;map03040;map05134;map04213;map05417;map04144;map04612;map04141;map05020	Measles;Toxoplasmosis;Estrogen signaling pathway;MAPK signaling pathway;Spliceosome;Legionellosis;Longevity regulating pathway - multiple species;Lipid and atherosclerosis;Endocytosis;Antigen processing and presentation;Protein processing in endoplasmic reticulum;Prion disease	COG0443	O:Posttranslational modification, protein turnover, chaperones	ROT81749.1	heat shock protein [Penaeus vannamei]	sp|Q91233|HSP70_ONCTS;	Heat shock 70 kDa protein OS=Oncorhynchus tshawytscha OX=74940 GN=hsp70 PE=2 SV=1;	------	------	------
LOC113802272	body wall muscle protein HR-29-like, transcript variant X1	2.54896	1.34991	4.27899e-08	7.85034e-07	yes	up	34.03	33.83	41.92	24.95	27.11	27.64	36.5933	26.5667	GO:0016021	CC:integral component of membrane;	------	------	------	------	ENOG410YERS	O:Posttranslational modification, protein turnover, chaperones	XP_027208614.1	body wall muscle protein HR-29-like [Penaeus vannamei]	------	------	PF00011.23;PF17886.3	HSP20;ArsA_HSP20	Hsp20/alpha crystallin family;HSP20-like domain found in ArsA
LOC113802295	lysozyme C-like	2.68359	1.42416	1.02128e-08	2.14483e-07	yes	up	257.83	375.61	272.87	191.38	219.66	219.46	302.103	210.167	GO:0019835;GO:0050830;GO:0008152;GO:0050829;GO:0005576;GO:0003796	BP:cytolysis;BP:defense response to Gram-positive bacterium;BP:metabolic process;BP:defense response to Gram-negative bacterium;CC:extracellular region;MF:lysozyme activity;	K13915	LYZ	map04970	Salivary secretion	ENOG4111QHM	G:Carbohydrate transport and metabolism	XP_027208641.1	LOW QUALITY PROTEIN: lysozyme C-like [Penaeus vannamei]	sp|C1IIX1|LYSC_PENME;	Lysozyme C OS=Penaeus merguiensis OX=71412 PE=2 SV=1;	PF00062.22;PF01464.22	Lys;SLT	C-type lysozyme/alpha-lactalbumin family;Transglycosylase SLT domain
LOC113802297	ankyrin-1-like	0.0883157	-3.50119	0.0013101	0.00683167	yes	down	0.01	0	0.02	0.21	0.16	0.34	0.01	0.236667	------	------	------	------	------	------	------	------	XP_027208644.1	ankyrin-1-like, partial [Penaeus vannamei]	------	------	PF13637.8;PF12796.9;PF13857.8;PF13606.8;PF00023.32	Ank_4;Ank_2;Ank_5;Ank_3;Ank	Ankyrin repeats;Ankyrin repeats;Ankyrin repeats;Ankyrin repeat;Ankyrin repeat
LOC113802303	40S ribosomal protein S3a-like	3.13256	1.64734	4.42361e-10	1.21389e-08	yes	up	4465.06	3797.78	3966.78	2532.49	2531.98	2069.66	4076.54	2378.04	GO:0006412;GO:0005737;GO:0005840;GO:0022627;GO:0003735	BP:translation;CC:cytoplasm;CC:ribosome;CC:cytosolic small ribosomal subunit;MF:structural constituent of ribosome;	K02984	RP-S3Ae, RPS3A	map03010;map05171	Ribosome;Coronavirus disease - COVID-19	COG1890	J:Translation, ribosomal structure and biogenesis	XP_027208654.1	40S ribosomal protein S3a-like [Penaeus vannamei]	sp|Q5G5C4|RS3A_PERAM;	40S ribosomal protein S3a OS=Periplaneta americana OX=6978 GN=Parcxpwex01 PE=2 SV=1;	PF01015.20	Ribosomal_S3Ae	Ribosomal S3Ae family
LOC113802319	carboxylesterase 4A-like	3.24467	1.69807	0.00204352	0.00987016	yes	up	57.69	17.04	11.61	22.08	9.56	16.32	28.78	15.9867	------	------	------	------	------	------	COG2272	I:Lipid transport and metabolism	XP_027208675.1	carboxylesterase 4A-like [Penaeus vannamei]	sp|P14943|EST2_RABIT;	Cocaine esterase OS=Oryctolagus cuniculus OX=9986 GN=CES2 PE=1 SV=2;	PF00135.30	COesterase	Carboxylesterase family
LOC113802330	laccase-2-like	6.467	2.6931	5.97354e-08	1.05971e-06	yes	up	397.07	112.87	89.41	54.02	59	58.3	199.783	57.1067	GO:0052716;GO:0005507;GO:0016491	MF:hydroquinon;MF:copper ion binding;MF:oxidoreductase activity;	K00423	E1.10.3.3	map00053	Ascorbate and aldarate metabolism	COG2132	Q:Secondary metabolites biosynthesis, transport and catabolism	XP_027208688.1	LOW QUALITY PROTEIN: laccase-2-like [Penaeus vannamei]	sp|Q12570|LAC1_BOTFU;	Laccase-1 OS=Botryotinia fuckeliana OX=40559 GN=lcc1 PE=2 SV=3;	PF07731.16;PF07732.17;PF00394.24	Cu-oxidase_2;Cu-oxidase_3;Cu-oxidase	Multicopper oxidase;Multicopper oxidase;Multicopper oxidase
LOC113802336	poly(A)-specific ribonuclease PNLDC1-like, transcript variant X1	0.225006	-2.15197	3.14255e-08	5.96937e-07	yes	down	0.37	0.68	0.83	3.85	3.8	6.32	0.626667	4.65667	GO:0003676	MF:nucleic acid binding;	K01148	PARN, PNLDC1	map03018	RNA degradation	ENOG4111M0V	S:Function unknown	XP_027208691.1	poly(A)-specific ribonuclease PNLDC1-like isoform X1 [Penaeus vannamei]	sp|B2RXZ1|PNDC1_MOUSE;	Pol;	PF04857.22;PF01612.22	CAF1;DNA_pol_A_exo1	CAF1 family ribonuclease;3'-5' exonuclease
LOC113802339	bromodomain-containing protein 4-like	0.35043	-1.5128	1.73123e-07	2.73399e-06	yes	down	1.14	1.46	1.01	5.07	5.84	8.76	1.20333	6.55667	GO:0003676	MF:nucleic acid binding;	------	------	------	------	------	------	XP_027208699.1	bromodomain-containing protein 4-like [Penaeus vannamei]	------	------	------	------	------
LOC113802340	2-amino-3-ketobutyrate coenzyme A ligase, mitochondrial-like	0.327748	-1.60934	4.69672e-09	1.05222e-07	yes	down	2.64	3.08	3.78	15.36	18.24	25.21	3.16667	19.6033	GO:0006567;GO:0009058;GO:0005739;GO:0008890;GO:0030170;GO:0016874	BP:threonine catabolic process;BP:biosynthetic process;CC:mitochondrion;MF:glycine C-acetyltransferase activity;MF:pyridoxal phosphate binding;MF:ligase activity;	K00639	kbl, GCAT	map00260	Glycine, serine and threonine metabolism	COG0156	H:Coenzyme transport and metabolism	XP_027208700.1	2-amino-3-ketobutyrate coenzyme A ligase, mitochondrial-like [Penaeus vannamei]	sp|O75600|KBL_HUMAN;	2-amino-3-ketobutyrate coenzyme A ligase, mitochondrial OS=Homo sapiens OX=9606 GN=GCAT PE=1 SV=1;	PF00155.23;PF00266.21;PF01053.22	Aminotran_1_2;Aminotran_5;Cys_Met_Meta_PP	Aminotransferase class I and II;Aminotransferase class-V;Cys/Met metabolism PLP-dependent enzyme
LOC113802342	protein unzipped-like	2.27551	1.18619	8.76115e-05	0.000675238	yes	up	8.4	5.04	8.68	5.48	5.15	8.43	7.37333	6.35333	GO:0016021	CC:integral component of membrane;	------	------	------	------	ENOG4111S2H	S:Function unknown	ROT81682.1	putative protein unzipped [Penaeus vannamei]	------	------	PF11901.10	DUF3421	Protein of unknown function
LOC113802356	high-affinity choline transporter 1-like, transcript variant X1	3.02168	1.59535	3.49487e-09	8.05683e-08	yes	up	21.97	14.37	14.98	10.84	9.93	11.51	17.1067	10.76	GO:0016021;GO:0022857	CC:integral component of membrane;MF:transmembrane transporter activity;	K14387	SLC5A7, CHT1	map04725;map05231	Cholinergic synapse;Choline metabolism in cancer	COG0591	E:Amino acid transport and metabolism	XP_027208714.1	high-affinity choline transporter 1-like [Penaeus vannamei]	sp|Q9VE46|SC5A7_DROME;	High-affinity choline transporter 1 OS=Drosophila melanogaster OX=7227 GN=ChT PE=2 SV=2;	PF00474.19	SSF	Sodiu
LOC113802364	uncharacterized LOC113802364	8.80888	3.13896	1.21037e-08	2.49957e-07	yes	up	36.33	13.65	17.81	2.5	3.2	8.88	22.5967	4.86	------	------	------	------	------	------	------	------	XP_027208728.1	uncharacterized protein LOC113802364 [Penaeus vannamei]	------	------	------	------	------
LOC113802365	F-BAR domain only protein 2-like	0.141108	-2.82513	2.52741e-05	0.000227566	yes	down	0.06	0.08	0.19	1.27	1.22	2.2	0.11	1.56333	GO:0005905	CC:clathrin-coated pit;	K20042	FCHO	------	------	ENOG410Y7RY	S:Function unknown	XP_027208729.1	LOW QUALITY PROTEIN: F-BAR domain only protein 2-like [Penaeus vannamei]	sp|Q0JRZ9|FCHO2_HUMAN;	F-BAR domain only protein 2 OS=Homo sapiens OX=9606 GN=FCHO2 PE=1 SV=2;	PF10291.11	muHD	Muniscin C-terminal mu homology domain
LOC113802366	centrosomal and chromosomal factor-like	2.37733	1.24934	0.00379568	0.0166279	yes	up	31.05	23.3	9.86	18.96	16.95	13.39	21.4033	16.4333	------	------	------	------	------	------	------	------	XP_027208730.1	centrosomal and chromosomal factor-like [Penaeus vannamei]	------	------	------	------	------
LOC113802367	AT-rich binding protein-like	2.01102	1.00793	0.00499151	0.0208083	yes	up	20.36	12.92	7.31	11.5	11.86	15.26	13.53	12.8733	------	------	------	------	------	------	------	------	XP_027208731.1	AT-rich binding protein-like [Penaeus vannamei]	------	------	------	------	------
LOC113802379	thyroid adenoma-associated protein homolog, transcript variant X3	0.386428	-1.37173	5.80545e-05	0.000468274	yes	down	1.12	0.84	0.52	3	3.9	5.61	0.826667	4.17	------	------	K24169	THADA, ARMC13	------	------	COG5543	S:Function unknown	XP_027208748.1	thyroid adenoma-associated protein homolog isoform X1 [Penaeus vannamei]	sp|A8C750|THADA_CANLF;	Thyroid adenoma-associated protein homolog OS=Canis lupus familiaris OX=9615 GN=THADA PE=2 SV=1;	PF10350.11	DUF2428	Putative death-receptor fusion protein
LOC113802380	uncharacterized LOC113802380	2.92947	1.55064	0.00222762	0.0106174	yes	up	19.98	25.78	42.31	19.09	23.97	8.52	29.3567	17.1933	------	------	------	------	------	------	ENOG4111Y42	S:Function unknown	XP_027208754.1	uncharacterized protein LOC113802380 [Penaeus vannamei]	sp|P0DPW5|TX11A_CORWE;	U-scoloptoxi;	PF01607.26	CBM_14	Chitin binding Peritrophin-A domain
LOC113802449	60S acidic ribosomal protein P2-like	3.38985	1.76122	6.86767e-12	2.51992e-10	yes	up	1664.74	2276.1	2246.26	1143.89	1096.5	913.54	2062.37	1051.31	GO:0002182;GO:0005840;GO:0022625;GO:0003735	BP:cytoplasmic translational elongation;CC:ribosome;CC:cytosolic large ribosomal subunit;MF:structural constituent of ribosome;	K02943	RP-LP2, RPLP2	map03010;map05171	Ribosome;Coronavirus disease - COVID-19	COG2058	J:Translation, ribosomal structure and biogenesis	ROT81589.1	60S acidic ribosomal protein P2 [Penaeus vannamei]	sp|Q6X9Z5|RLA2_HORSE;	60S acidic ribosomal protein P2 OS=Equus caballus OX=9796 GN=RPLP2 PE=3 SV=1;	PF00428.21	Ribosomal_60s	60s Acidic ribosomal protein
LOC113802461	splicing factor 3A subunit 2-like	2.14313	1.09972	0.000151481	0.00108544	yes	up	37.6	29.77	31.41	28.42	32.13	24.55	32.9267	28.3667	GO:0008380;GO:0006397;GO:0005681;GO:0008270;GO:0003676	BP:RNA splicing;BP:mRNA processing;CC:spliceosomal complex;MF:zinc ion binding;MF:nucleic acid binding;	K12826	SF3A2, SAP62	map03040	Spliceosome	COG5246	A:RNA processing and modification	XP_027208858.1	splicing factor 3A subunit 2-like [Penaeus vannamei]	sp|Q6AXT8|SF3A2_RAT;	Splicing factor 3A subunit 2 OS=Rattus norvegicus OX=10116 GN=Sf3a2 PE=2 SV=1;	PF16835.7;PF12874.9;PF09732.11	SF3A2;zf-met;CactinC_cactus	Pre-mRNA-splicing factor SF3a complex subunit 2;Zinc-finger of C2H2 type;Cactus-binding C-terminus of cactin protein
LOC113802462	uncharacterized LOC113802462	0.408402	-1.29194	1.82558e-05	0.000171867	yes	down	0.57	0.82	0.74	2.8	2.55	5.1	0.71	3.48333	GO:0016021	CC:integral component of membrane;	------	------	------	------	ENOG4111P6Z	S:Function unknown	XP_027208859.1	uncharacterized protein LOC113802462 [Penaeus vannamei]	------	------	PF13927.8	Ig_3	Immunoglobulin domain
LOC113802466	uncharacterized LOC113802466	0.0745074	-3.74647	0.0107251	0.0383569	yes	down	0	0.03	0	0.24	0.18	0.45	0.01	0.29	GO:0016021;GO:0005783	CC:integral component of membrane;CC:endoplasmic reticulum;	------	------	------	------	------	------	XP_027208867.1	uncharacterized protein LOC113802466 [Penaeus vannamei]	------	------	------	------	------
LOC113802490	phenoloxidase-activating factor 2-like	3.39554	1.76364	2.49427e-07	3.79035e-06	yes	up	30.98	31.18	24.44	16.43	18.96	11.14	28.8667	15.51	GO:0004252	MF:serine-type endopeptidase activity;	------	------	------	------	COG5640	O:Posttranslational modification, protein turnover, chaperones	XP_027208894.1	phenoloxidase-activating factor 2-like, partial [Penaeus vannamei]	sp|Q9GRW0|PPAF2_HOLDI;	Phenoloxidase-activating factor 2 OS=Holotrichia diomphalia OX=33394 GN=PPAF2 PE=1 SV=1;	PF00089.28	Trypsin	Trypsin
LOC113802496	phenoloxidase-activating factor 2-like	3.39343	1.76274	8.78371e-07	1.16814e-05	yes	up	53.42	52.33	60.33	33.64	36.23	19.49	55.36	29.7867	GO:0004252	MF:serine-type endopeptidase activity;	------	------	------	------	COG5640	O:Posttranslational modification, protein turnover, chaperones	XP_027208901.1	phenoloxidase-activating factor 2-like [Penaeus vannamei]	sp|Q9GRW0|PPAF2_HOLDI;	Phenoloxidase-activating factor 2 OS=Holotrichia diomphalia OX=33394 GN=PPAF2 PE=1 SV=1;	PF00089.28	Trypsin	Trypsin
LOC113802513	probable phospholipid-transporting ATPase VA	0.444248	-1.17056	0.000373375	0.0023521	yes	down	0.7	1.06	0.68	2.58	2.83	5.66	0.813333	3.69	GO:0045332;GO:0016021;GO:0140326;GO:0000287;GO:0005524	BP:phospholipid translocation;CC:integral component of membrane;MF:ATPase-coupled intramembrane lipid transporter activity;MF:magnesium ion binding;MF:ATP binding;	K01530	E7.6.2.1	------	------	ENOG410XSS0;COG0474	U:Intracellular trafficking, secretion, and vesicular transport;P:Inorganic ion transport and metabolism	XP_027208917.1	probable phospholipid-transporting ATPase VA [Penaeus vannamei]	sp|Q8K2X1|AT10D_MOUSE;	Phospholipid-transporting ATPase VD OS=Mus musculus OX=10090 GN=Atp10d PE=1 SV=2;	PF16212.7;PF16209.7;PF13246.8;PF00702.28;PF00122.22	PhoLip_ATPase_C;PhoLip_ATPase_N;Cation_ATPase;Hydrolase;E1-E2_ATPase	Phospholipid-translocating P-type ATPase C-terminal;Phospholipid-translocating ATPase N-terminal;Cation transport ATPase;haloacid dehalogenase-like hydrolase;E1-E2 ATPase
LOC113802526	centrosome-associated zinc finger protein CP190-like	0.476756	-1.06868	0.000645737	0.00377551	yes	down	2.41	3.07	1.79	7.53	8.15	14.13	2.42333	9.93667	GO:0006351;GO:0005634;GO:0003899;GO:0032549;GO:0003677	BP:transcription, DNA-templated;CC:nucleus;MF:DNA-directed RNA polymerase activity;MF:ribonucleoside binding;MF:DNA binding;	------	------	------	------	------	------	XP_027208933.1	centrosome-associated zinc finger protein CP190-like [Penaeus vannamei]	------	------	------	------	------
LOC113802532	cortactin-binding protein 2-like	0.387075	-1.36932	3.07267e-07	4.58283e-06	yes	down	2.1	2.79	2.97	10.61	10.47	19.32	2.62	13.4667	------	------	------	------	------	------	COG0666	S:Function unknown	XP_027208973.1	cortactin-binding protein 2-like [Penaeus vannamei]	sp|Q2QLA2|CTTB2_HORSE;	Cortactin-binding protein 2 OS=Equus caballus OX=9796 GN=CTTNBP2 PE=3 SV=1;	PF09727.11;PF12796.9;PF13857.8;PF13637.8;PF00023.32	CortBP2;Ank_2;Ank_5;Ank_4;Ank	Cortactin-binding protein-2;Ankyrin repeats;Ankyrin repeats;Ankyrin repeats;Ankyrin repeat
LOC113802542	uncharacterized LOC113802542	2.30962	1.20766	0.00804466	0.0302652	yes	up	9.68	10.32	29.49	13.58	12.3	15.13	16.4967	13.67	GO:0034354;GO:0046874;GO:0006569;GO:0019805;GO:0043420;GO:0019363;GO:0005737;GO:0000334;GO:0008198;GO:0005506	BP:'de novo' NAD biosynthetic process from tryptophan;BP:quinolinate metabolic process;BP:tryptophan catabolic process;BP:quinolinate biosynthetic process;BP:anthranilate metabolic process;BP:pyridine nucleotide biosynthetic process;CC:cytoplasm;MF:3-hydroxyanthranilate 3,4-dioxygenase activity;MF:ferrous iron binding;MF:iron ion binding;	K00452	HAAO	map00380;map01240	Tryptophan metabolism;Biosynthesis of cofactors	ENOG4111GH8	H:Coenzyme transport and metabolism	XP_027208949.1	uncharacterized protein LOC113802542 [Penaeus vannamei]	sp|P46952|3HAO_HUMAN;	3-hydroxyanthranilate 3,4-dioxygenase OS=Homo sapiens OX=9606 GN=HAAO PE=1 SV=2;	PF06052.14	3-HAO	3-hydroxyanthranilic acid dioxygenase
LOC113802548	leucine-rich PPR motif-containing protein, mitochondrial-like	0.308049	-1.69877	2.34422e-07	3.586e-06	yes	down	2.07	1.32	1.03	7.95	7.31	12.73	1.47333	9.33	------	------	------	------	------	------	ENOG410XSG9	S:Function unknown	XP_027208953.1	leucine-rich PPR motif-containing protein, mitochondrial-like [Penaeus vannamei]	sp|Q28C74|LPPRC_XENTR;	Leucine-rich PPR motif-containing protein, mitochondrial OS=Xenopus tropicalis OX=8364 GN=lrpprc PE=2 SV=1;	PF13812.8;PF17177.6;PF14559.8	PPR_3;PPR_long;TPR_19	Pentatricopeptide repeat domain;Pentacotripeptide-repeat region of PRORP;Tetratricopeptide repeat
LOC113802562	cuticle protein CP14.6-like	37.7817	5.23962	0.0149359	0.0498111	yes	up	0	2.76	0.1	0	0	0.15	0.953333	0.05	------	------	------	------	------	------	ENOG4111PJ1;ENOG4110T0M	S:Function unknown;	XP_027208967.1	cuticle protein CP14.6-like [Penaeus vannamei]	sp|P81384|CU1A_HOMAM;	Cuticle protein AMP1A OS=Homarus americanus OX=6706 PE=1 SV=1;	PF00379.25	Chitin_bind_4	Insect cuticle protein
LOC113802589	uncharacterized LOC113802589	0.479556	-1.06023	0.00320605	0.0144013	yes	down	0.85	0.92	1.31	3.48	2.77	6.82	1.02667	4.35667	------	------	------	------	------	------	------	------	ROT78645.1	hypothetical protein C7M84_002616 [Penaeus vannamei]	------	------	------	------	------
LOC113802609	basic proline-rich protein-like	22.7175	4.50573	0.000874129	0.00485032	yes	up	0.83	0.27	0.22	0	0.1	0	0.44	0.0333333	------	------	------	------	------	------	------	------	XP_027209014.1	basic proline-rich protein-like [Penaeus vannamei]	------	------	------	------	------
LOC113802615	uncharacterized LOC113802615	0.244091	-2.03451	0.00928184	0.0341161	yes	down	0.01	0.1	0.07	0.49	0.36	0.64	0.06	0.496667	------	------	------	------	------	------	------	------	------	------	------	------	------	------	------
LOC113802626	uncharacterized LOC113802626, transcript variant X1	0.480756	-1.05662	0.000634105	0.00371737	yes	down	7.2	4.55	5.7	16.4	16.3	34.19	5.81667	22.2967	------	------	------	------	------	------	ENOG4111H3D	S:Function unknown	XP_027209035.1	uncharacterized protein LOC113802626 isoform X1 [Penaeus vannamei]	sp|Q8CCN1|NAL10_MOUSE;	NACHT, LRR and PYD domains-containing protein 10 OS=Mus musculus OX=10090 GN=Nlrp10 PE=1 SV=1;	PF05729.14;PF00931.24;PF13401.8;PF05272.13;PF13191.8	NACHT;NB-ARC;AAA_22;VirE;AAA_16	NACHT domain;NB-ARC domain;AAA domain;Virulence-associated protein E;AAA ATPase domain
LOC113802629	general transcription factor II-I repeat domain-containing protein 2-like, transcript variant X3	0.392938	-1.34763	3.93342e-05	0.000334351	yes	down	1.76	1.13	0.97	5.18	4.41	8.9	1.28667	6.16333	------	------	------	------	------	------	ENOG410XP29;ENOG410XPSC	S:Function unknown;	XP_027209038.1	general transcription factor II-I repeat domain-containing protein 2-like [Penaeus vannamei]	sp|A4IFA3|GT2D2_BOVIN;	General transcription factor II-I repeat domain-containing protein 2 OS=Bos taurus OX=9913 GN=GTF2IRD2 PE=2 SV=1;	PF05699.16	Dimer_Tnp_hAT	hAT family C-terminal dimerisation region
LOC113802634	silk gland factor 3-like	2.08609	1.0608	0.000919539	0.00506391	yes	up	56.86	94.82	89.65	74.93	78.79	62.59	80.4433	72.1033	GO:0007420;GO:0005634;GO:0016740;GO:0000981;GO:0003677	BP:brain development;CC:nucleus;MF:transferase activity;MF:RNA polymerase II transcription factor activity, sequence-specific DNA binding;MF:DNA binding;	K09365	POU3F, OTF	------	------	ENOG410XQ7X	K:Transcription	XP_027209044.1	silk gland factor 3-like [Penaeus vannamei]	sp|Q17237|SGF3_BOMMO;	Silk gland factor 3 OS=Bombyx mori OX=7091 GN=SGF3 PE=2 SV=1;	PF00157.19;PF00046.31	Pou;Homeodomain	Pou domain - N-terminal to homeobox domain;Homeodomain
LOC113802657	-	0.109851	-3.18638	0.00185663	0.0091114	yes	down	0	0.04	0.06	0.4	0.64	0.68	0.0333333	0.573333	GO:0003964	MF:RNA-directed DNA polymerase activity;	K15202	GTF3C5, TFC1	------	------	ENOG4111KAN;ENOG41128DV;ENOG4111MGY	S:Function unknown;	XP_037775721.1	LOW QUALITY PROTEIN: uncharacterized protein LOC119572858, partial [Penaeus monodon]	------	------	------	------	------
LOC113802685	protein 60A-like	6.51024	2.70271	1.67471e-10	4.9956e-09	yes	up	1.16	0.92	0.79	0.17	0.24	0.47	0.956667	0.293333	GO:0005576;GO:0008083	CC:extracellular region;MF:growth factor activity;	K04384	TGFBN	------	------	ENOG410XT8Z	O:Posttranslational modification, protein turnover, chaperones	XP_027209091.1	protein 60A-like [Penaeus vannamei]	sp|P27091|60A_DROME;	Protein 60A OS=Drosophila melanogaster OX=7227 GN=gbb PE=1 SV=1;	PF00019.22;PF00688.20	TGF_beta;TGFb_propeptide	Transforming growth factor beta like domain;TGF-beta propeptide
LOC113802698	Friend leukemia integration 1 transcription factor-like	14.027	3.81014	2.77067e-13	1.25718e-11	yes	up	41.91	33.85	9.06	4.29	4.25	2.38	28.2733	3.64	GO:0005634;GO:0003700;GO:0043565	CC:nucleus;MF:transcription factor activity, sequence-specific DNA binding;MF:sequence-specific DNA binding;	K09443;K09435;K09436	K09443;ERG;FLI1	map05215;map05202	Prostate cancer;Transcriptional misregulation in cancer	ENOG410Z0ZF	K:Transcription	XP_027209106.1	Friend leukemia integration 1 transcription factor-like [Penaeus vannamei]	sp|Q01543|FLI1_HUMAN;	Friend leukemia integration 1 transcription factor OS=Homo sapiens OX=9606 GN=FLI1 PE=1 SV=1;	PF00178.24;PF02198.18	Ets;SAM_PNT	Ets-domain;Sterile alpha motif
LOC113802704	uncharacterized LOC113802704, transcript variant X2	0.470141	-1.08883	0.000924002	0.00508501	yes	down	3.87	4.23	4.81	14.37	11.55	27.2	4.30333	17.7067	------	------	K14282	TACC2	------	------	------	------	XP_027209112.1	uncharacterized protein LOC113802704 isoform X1 [Penaeus vannamei]	------	------	------	------	------
LOC113802710	acyl-CoA synthetase family member 2, mitochondrial-like	3.00732	1.58848	0.0107146	0.0383451	yes	up	5	5.19	15.64	5.42	6.47	2.49	8.61	4.79333	------	------	K23617	ACSF2	------	------	COG0318;COG0318	I:Lipid transport and metabolism;Q:Secondary metabolites biosynthesis, transport and catabolism	XP_027209125.1	acyl-CoA synthetase family member 2, mitochondrial-like [Penaeus vannamei]	sp|Q0P4F7|ACSF2_DANRE;	Medium-chain acyl-CoA ligase ACSF2, mitochondrial OS=Danio rerio OX=7955 GN=acsf2 PE=2 SV=1;	PF00501.30;PF13193.8	AMP-binding;AMP-binding_C	AMP-binding enzyme;AMP-binding enzyme C-terminal domain
LOC113802711	acyl-CoA synthetase family member 2, mitochondrial-like	2.39186	1.25813	0.00487557	0.0203989	yes	up	4.63	7.67	15.45	7.85	6.78	7.46	9.25	7.36333	------	------	K23617	ACSF2	------	------	COG0318;COG0318	I:Lipid transport and metabolism;Q:Secondary metabolites biosynthesis, transport and catabolism	XP_027209126.1	LOW QUALITY PROTEIN: acyl-CoA synthetase family member 2, mitochondrial-like [Penaeus vannamei]	sp|Q0P4F7|ACSF2_DANRE;	Medium-chain acyl-CoA ligase ACSF2, mitochondrial OS=Danio rerio OX=7955 GN=acsf2 PE=2 SV=1;	PF00501.30;PF13193.8	AMP-binding;AMP-binding_C	AMP-binding enzyme;AMP-binding enzyme C-terminal domain
LOC113802715	transcription factor SOX-8-like, transcript variant X1	0.329202	-1.60296	1.00073e-07	1.67739e-06	yes	down	1.57	2.2	1.96	7.89	8.78	16.64	1.91	11.1033	------	------	K18435;K09270	SOX9;SOX7S	map04024	cAMP signaling pathway	ENOG411009V;ENOG410XT0K	B:Chromatin structure and dynamics;	XP_027209129.1	transcription factor SOX-8-like isoform X1 [Penaeus vannamei]	sp|Q6VVD7|SOX8_XENLA;	Transcription factor Sox-8 OS=Xenopus laevis OX=8355 GN=sox8 PE=2 SV=1;	PF00505.21;PF09011.12;PF12444.10	HMG_box;HMG_box_2;Sox_N	HMG;HMG-box domain;Sox developmental protein N terminal
LOC113802720	beta-1,4-N-acetylgalactosaminyltransferase bre-4-like	0.416718	-1.26286	0.000644863	0.00377177	yes	down	5.43	12.06	5.45	28.29	28.06	50.09	7.64667	35.48	GO:0005975;GO:0006486;GO:0016021;GO:0016757	BP:carbohydrate metabolic process;BP:protein glycosylation;CC:integral component of membrane;MF:transferase activity, transferring glycosyl groups;	------	------	------	------	ENOG410ZYYA	U:Intracellular trafficking, secretion, and vesicular transport	XP_027209139.1	beta-1,4-N-acetylgalactosaminyltransferase bre-4-like [Penaeus vannamei]	sp|A8Y1P7|BRE4_CAEBR;	Beta-1,4-N-acetylgalactosaminyltransferase bre-4 OS=Caenorhabditis briggsae OX=6238 GN=bre-4 PE=3 SV=1;	PF13733.8;PF02709.16	Glyco_transf_7N;Glyco_transf_7C	N-terminal region of glycosyl transferase group 7;N-terminal domain of galactosyltransferase
LOC113802726	mite allergen Der p 3-like	7.15773	2.8395	4.04203e-09	9.14452e-08	yes	up	38.75	10.06	25.91	6.79	7.68	4.67	24.9067	6.38	GO:0004252	MF:serine-type endopeptidase activity;	K01310;K01324;K01312	CTRB;KLKB1;PRSS1_2_3	map04972;map05164;map04080;map04974;map04610	Pancreatic secretion;Influenza A;Neuroactive ligand-receptor interaction;Protein digestion and absorption;Complement and coagulation cascades	COG5640	O:Posttranslational modification, protein turnover, chaperones	XP_027209145.1	mite allergen Der p 3-like [Penaeus vannamei]	sp|P39675|DERP3_DERPT;	Mite allergen Der p 3 OS=Dermatophagoides pteronyssinus OX=6956 GN=DERP3 PE=1 SV=1;	PF00089.28;PF13365.8	Trypsin;Trypsin_2	Trypsin;Trypsin-like peptidase domain
LOC113802728	chorion peroxidase-like, transcript variant X1	0.136196	-2.87624	3.20208e-06	3.7054e-05	yes	down	0.16	0.06	0.09	1.33	1.38	1.39	0.103333	1.36667	GO:0006979;GO:0004601;GO:0020037	BP:response to oxidative stress;MF:peroxidase activity;MF:heme binding;	K19511	PXDN, VPO1	------	------	ENOG410XPZ3	S:Function unknown	XP_027209179.1	chorion peroxidase-like isoform X1 [Penaeus vannamei]	sp|Q9VEG6|PERC_DROME;	Chorion peroxidase OS=Drosophila melanogaster OX=7227 GN=Pxt PE=2 SV=3;	PF03098.17	An_peroxidase	Animal haem peroxidase
LOC113802754	venom protein 302-like	0.21144	-2.24168	2.23967e-25	4.45391e-23	yes	down	22.75	24.02	20.42	170.04	155.11	262.8	22.3967	195.983	GO:0001558;GO:0005576;GO:0005520	BP:regulation of cell growth;CC:extracellular region;MF:insulin-like growth factor binding;	------	------	------	------	------	------	ROT81331.1	crustacean hematopoietic factor-like protein [Penaeus vannamei]	sp|P0CJ14|VP302_LYCMC;	Venom protein 302 OS=Lychas mucronatus OX=172552 PE=2 SV=1;	PF07327.13	Neuroparsin	Neuroparsin
LOC113802755	uncharacterized LOC113802755	0.34377	-1.54049	0.0103611	0.0372454	yes	down	1.48	0.21	0.7	3.93	2.4	7.73	0.796667	4.68667	------	------	------	------	------	------	------	------	XP_027209169.1	uncharacterized protein LOC113802755 [Penaeus vannamei]	------	------	------	------	------
LOC113802762	DNA repair protein complementing XP-C cells homolog	0.28782	-1.79676	2.37507e-07	3.62976e-06	yes	down	1.16	0.98	1.25	5.64	5.61	12.24	1.13	7.83	GO:0006298;GO:0006289;GO:0005737;GO:0005634;GO:0071942;GO:0000111;GO:0003684;GO:0003697	BP:mismatch repair;BP:nucleotide-excision repair;CC:cytoplasm;CC:nucleus;CC:XPC complex;CC:nucleotide-excision repair factor 2 complex;MF:damaged DNA binding;MF:single-stranded DNA binding;	K10838	XPC	map03420	Nucleotide excision repair	COG5535	L:Replication, recombination and repair	XP_027209176.1	DNA repair protein complementing XP-C cells homolog [Penaeus vannamei]	sp|Q24595|XPC_DROME;	DNA repair protein complementing XP-C cells homolog OS=Drosophila melanogaster OX=7227 GN=Xpc PE=1 SV=2;	PF10405.11;PF03835.17;PF10403.11;PF10404.11	BHD_3;Rad4;BHD_1;BHD_2	Rad4 beta-hairpin domain 3;Rad4 transglutaminase-like domain;Rad4 beta-hairpin domain 1;Rad4 beta-hairpin domain 2
LOC113802766	D-beta-hydroxybutyrate dehydrogenase, mitochondrial-like, transcript variant X2	4.36824	2.12705	5.54e-06	5.9413e-05	yes	up	29.51	56.85	103.41	28.92	31.26	19.86	63.2567	26.68	GO:0016021;GO:0016491	CC:integral component of membrane;MF:oxidoreductase activity;	K00019	BDH, bdhA	map00650	Butanoate metabolism	ENOG410Y7FK	S:Function unknown	XP_027209184.1	D-beta-hydroxybutyrate dehydrogenase, mitochondrial-like [Penaeus vannamei]	sp|Q02337|BDH_BOVIN;	D-beta-hydroxybutyrate dehydrogenase, mitochondrial OS=Bos taurus OX=9913 GN=BDH1 PE=1 SV=2;	PF00106.27;PF13561.8;PF08659.12;PF08643.12	adh_short;adh_short_C2;KR;DUF1776	short chain dehydrogenase;Enoyl;KR domain;Fungal family of unknown function
LOC113802770	uncharacterized LOC113802770	0.0415702	-4.58831	0.00465229	0.0196321	yes	down	0	0.01	0	0.19	0.06	0.14	0.00333333	0.13	------	------	------	------	------	------	------	------	XP_027209185.1	uncharacterized protein LOC113802770 [Penaeus vannamei]	------	------	------	------	------
LOC113802791	amino acid transporter AVT1B-like	5.49381	2.45781	0.0127343	0.0438582	yes	up	0.3	0.21	0.14	0.05	0.11	0.06	0.216667	0.0733333	GO:0016021	CC:integral component of membrane;	K15015	SLC32A, VGAT	map04727;map04723;map04721;map05032;map05033	GABAergic synapse;Retrograde endocannabinoid signaling;Synaptic vesicle cycle;Morphine addiction;Nicotine addiction	COG0814	E:Amino acid transport and metabolism	XP_027209210.1	amino acid transporter AVT1B-like [Penaeus vannamei]	sp|Q8LPF4|AVT1E_ARATH;	Amino acid transporter AVT1E OS=Arabidopsis thaliana OX=3702 GN=AVT1E PE=2 SV=1;	PF01490.20	Aa_trans	Transmembrane amino acid transporter protein
LOC113802801	UDP-glucose 4-epimerase-like, transcript variant X2	2.36365	1.24102	0.000426627	0.00264312	yes	up	18.77	29.2	24.12	21.28	20.26	13.54	24.03	18.36	GO:0006012;GO:0003978;GO:0003974	BP:galactose metabolic process;MF:UDP-glucose 4-epimerase activity;MF:UDP-N-acetylglucosamine 4-epimerase activity;	K01784	galE, GALE	map00520;map00052	Amino sugar and nucleotide sugar metabolism;Galactose metabolism	COG1087	M:Cell wall/membrane/envelope biogenesis	XP_027209221.1	UDP-glucose 4-epimerase-like isoform X2 [Penaeus vannamei]	sp|Q3T105|GALE_BOVIN;	UDP-glucose 4-epimerase OS=Bos taurus OX=9913 GN=GALE PE=2 SV=2;	PF16363.7;PF01370.23;PF02719.17;PF01073.21;PF04321.19;PF07993.14;PF13460.8	GDP_Man_Dehyd;Epimerase;Polysacc_synt_2;3Beta_HSD;RmlD_sub_bind;NAD_binding_4;NAD_binding_10	GDP-mannose 4,6 dehydratase;NAD dependent epimerase/dehydratase family;Polysaccharide biosynthesis protein;3-beta hydroxysteroid dehydrogenase/isomerase family;RmlD substrate binding domain;Male sterility protein;NA
LOC113802806	UDP-glucose 4-epimerase-like	2.42538	1.27821	0.000341642	0.00218207	yes	up	352.55	318.69	407.05	320.4	307.17	174.92	359.43	267.497	GO:0006012;GO:0003978;GO:0003974	BP:galactose metabolic process;MF:UDP-glucose 4-epimerase activity;MF:UDP-N-acetylglucosamine 4-epimerase activity;	K01784	galE, GALE	map00520;map00052	Amino sugar and nucleotide sugar metabolism;Galactose metabolism	COG1087	M:Cell wall/membrane/envelope biogenesis	ROT81304.1	putative UDP-glucose 4-epimerase [Penaeus vannamei]	sp|Q8R059|GALE_MOUSE;	UDP-glucose 4-epimerase OS=Mus musculus OX=10090 GN=Gale PE=1 SV=1;	PF01370.23;PF16363.7;PF01073.21;PF02719.17;PF04321.19;PF07993.14;PF13460.8;PF05368.15;PF08659.12	Epimerase;GDP_Man_Dehyd;3Beta_HSD;Polysacc_synt_2;RmlD_sub_bind;NAD_binding_4;NAD_binding_10;NmrA;KR	NAD dependent epimerase/dehydratase family;GDP-mannose 4,6 dehydratase;3-beta hydroxysteroid dehydrogenase/isomerase family;Polysaccharide biosynthesis protein;RmlD substrate binding domain;Male sterility protein;NA;NmrA-like family;KR domain
LOC113802820	inverted formin-2-like	2.85643	1.51421	8.92112e-06	9.08927e-05	yes	up	11.06	9.54	5.3	5.83	5.56	5.57	8.63333	5.65333	GO:0030036;GO:0003779;GO:0031267	BP:actin cytoskeleton organization;MF:actin binding;MF:small GTPase binding;	K23958	INF2	------	------	ENOG41100UH;ENOG410XQR0;ENOG4111I3J	S:Function unknown;	XP_027209249.1	inverted formin-2-like [Penaeus vannamei]	sp|Q6NTV6|INF2_XENLA;	Inverted formin-2 OS=Xenopus laevis OX=8355 GN=inf2 PE=2 SV=1;	PF02181.25	FH2	Formin Homology 2 Domain
LOC113802821	uncharacterized LOC113802821	0.312352	-1.67875	0.000229081	0.00154979	yes	down	0.93	1.46	3.1	11.55	12.05	9.63	1.83	11.0767	GO:0052716;GO:0005507;GO:0016491	MF:hydroquinon;MF:copper ion binding;MF:oxidoreductase activity;	K00423	E1.10.3.3	map00053	Ascorbate and aldarate metabolism	COG2132	Q:Secondary metabolites biosynthesis, transport and catabolism	XP_027209250.1	uncharacterized protein LOC113802821 [Penaeus vannamei]	sp|P37064|ASO_CUCPM;	L-ascorbate oxidase OS=Cucurbita pepo var. melopepo OX=3665 PE=1 SV=1;	PF07732.17;PF00394.24;PF07731.16	Cu-oxidase_3;Cu-oxidase;Cu-oxidase_2	Multicopper oxidase;Multicopper oxidase;Multicopper oxidase
LOC113802822	uncharacterized LOC113802822, transcript variant X1	0.102476	-3.28664	1.31406e-28	3.7798e-26	yes	down	8.62	8.34	6.09	137.71	160.94	122.41	7.68333	140.353	GO:0030246	MF:carbohydrate binding;	------	------	------	------	------	------	XP_027209251.1	uncharacterized protein LOC113802822 isoform X1 [Penaeus vannamei]	------	------	PF00057.20;PF00059.23	Ldl_recept_a;Lectin_C	Low-density lipoprotein receptor domain class A;Lectin C-type domain
LOC113802830	inverted formin-2-like	2.26896	1.18203	0.00155814	0.00783351	yes	up	11.07	10.95	4.2	6.38	6.53	5.84	8.74	6.25	GO:0030036;GO:0003779;GO:0031267	BP:actin cytoskeleton organization;MF:actin binding;MF:small GTPase binding;	K23958	INF2	------	------	ENOG410XQR0	S:Function unknown	XP_027209271.1	inverted formin-2-like, partial [Penaeus vannamei]	sp|Q6NTV6|INF2_XENLA;	Inverted formin-2 OS=Xenopus laevis OX=8355 GN=inf2 PE=2 SV=1;	PF06367.18;PF06371.15	Drf_FH3;Drf_GBD	Diaphanous FH3 Domain;Diaphanous GTPase-binding Domain
LOC113802834	uncharacterized LOC113802834	2.27717	1.18724	2.30781e-07	3.54377e-06	yes	up	1929.66	1995.26	1452.94	1489.32	1579.7	2246.02	1792.62	1771.68	GO:0016021	CC:integral component of membrane;	------	------	------	------	------	------	XP_027209275.1	uncharacterized protein LOC113802834 [Penaeus vannamei]	------	------	PF15860.7	DUF4728	Domain of unknown function
LOC113802836	metallophosphoesterase MPPED2-like	2.01472	1.01058	0.00267226	0.0123826	yes	up	10.74	6.53	6.25	7.75	8.06	7.18	7.84	7.66333	GO:0016787	MF:hydrolase activity;	------	------	------	------	ENOG4111K47	S:Function unknown	XP_027209276.1	LOW QUALITY PROTEIN: metallophosphoesterase MPPED2-like [Penaeus vannamei]	sp|Q9CZJ0|MPPD2_MOUSE;	Metallophosphoesterase MPPED2 OS=Mus musculus OX=10090 GN=Mpped2 PE=2 SV=1;	PF00149.30;PF12850.9	Metallophos;Metallophos_2	Calcineurin-like phosphoesterase;Calcineurin-like phosphoesterase superfamily domain
LOC113802843	bcl-2-like protein 1	2.95113	1.56127	2.60579e-06	3.08633e-05	yes	up	35.41	17.41	17.77	13.65	15.08	16.7	23.53	15.1433	GO:0006915;GO:0042981	BP:apoptotic process;BP:regulation of apoptotic process;	K04570	BCL2L1, bcl-xL	map05166;map04137;map05162;map04115;map05212;map04014;map05168;map04210;map04215;map05145;map05222;map05012;map04621;map05131;map05014;map05225;map05170;map05220;map04140;map05202;map05200;map05417;map04064;map04151;map04630;map01521;map05022;map01524	Human T-cell leukemia virus 1 infection;Mitophagy - animal;Measles;p53 signaling pathway;Pancreatic cancer;Ras signaling pathway;Herpes simplex virus 1 infection;Apoptosis;Apoptosis - multiple species;Toxoplasmosis;Small cell lung cancer;Parkinson disease;NOD-like receptor signaling pathway;Shigellosis;Amyotrophic lateral sclerosis;Hepatocellular carcinoma;Human immunodeficiency virus 1 infection…	ENOG41123S0	U:Intracellular trafficking, secretion, and vesicular transport	ROT81268.1	hypothetical protein C7M84_025556 [Penaeus vannamei]	sp|Q07817|B2CL1_HUMAN;	Bcl-2-like protein 1 OS=Homo sapiens OX=9606 GN=BCL2L1 PE=1 SV=1;	PF00452.21	Bcl-2	Apoptosis regulator proteins, Bcl-2 family
LOC113802845	uncharacterized LOC113802845	9.46809	3.24307	2.57185e-21	3.5408e-19	yes	up	2639.5	2441.7	3849.37	672.09	602.82	419.66	2976.86	564.857	------	------	------	------	------	------	------	------	XP_027210997.1	uncharacterized protein LOC113804305 [Penaeus vannamei]	------	------	------	------	------
LOC113802858	tRNA (adenine(58)-N(1))-methyltransferase non-catalytic subunit TRM6-like	0.291527	-1.7783	0.000340931	0.00218012	yes	down	2.45	1.46	1.03	7.79	11.94	11.31	1.64667	10.3467	GO:0030488;GO:0005634;GO:0031515;GO:0008168	BP:tRNA methylation;CC:nucleus;CC:tRN;MF:methyltransferase activity;	K03256	TRM6, GCD10	------	------	ENOG410XSXD	S:Function unknown	XP_027209314.1	tRNA (adenine(58)-N(1))-methyltransferase non-catalytic subunit TRM6-like [Penaeus vannamei]	sp|Q9UJA5|TRM6_HUMAN;	tRNA;	------	------	------
LOC113802881	uncharacterized LOC113802881	9.09238	3.18466	1.00806e-10	3.15911e-09	yes	up	179.43	40.69	68.17	20.9	20.53	16.84	96.0967	19.4233	------	------	------	------	------	------	------	------	XP_027209332.1	uncharacterized protein LOC113802881 [Penaeus vannamei]	------	------	------	------	------
LOC113802886	N-acetylgalactosaminyltransferase 6-like	0.490488	-1.02771	0.000225259	0.00152713	yes	down	4.26	4.99	2.94	13.72	14.72	18.71	4.06333	15.7167	GO:0006486;GO:0016021;GO:0000139;GO:0030246;GO:0016740;GO:0016757	BP:protein glycosylation;CC:integral component of membrane;CC:Golgi membrane;MF:carbohydrate binding;MF:transferase activity;MF:transferase activity, transferring glycosyl groups;	K00710	GALNT	map00512;map00514	Mucin type O-glycan biosynthesis;Other types of O-glycan biosynthesis	ENOG410XPMK	S:Function unknown	XP_027209338.1	LOW QUALITY PROTEIN: N-acetylgalactosaminyltransferase 6-like [Penaeus vannamei]	sp|Q6WV16|GALT6_DROME;	N-acetylgalactosaminyltransferase 6 OS=Drosophila melanogaster OX=7227 GN=Pgant6 PE=1 SV=2;	PF00535.28;PF00652.24;PF02709.16;PF10111.11	Glycos_transf_2;Ricin_B_lectin;Glyco_transf_7C;Glyco_tranf_2_2	Glycosyl transferase family 2;Ricin-type beta-trefoil lectin domain;N-terminal domain of galactosyltransferase;Glycosyltransferase like family 2
LOC113802890	uncharacterized LOC113802890	0.0170733	-5.87211	0.000339162	0.00216967	yes	down	0	0	0	0.76	1.06	3.75	0	1.85667	GO:0006260;GO:0003887;GO:0000166;GO:0003677	BP:DNA replication;MF:DNA-directed DNA polymerase activity;MF:nucleotide binding;MF:DNA binding;	------	------	------	------	ENOG410YSNN;ENOG410Z25J	S:Function unknown;	XP_027209340.1	uncharacterized protein LOC113802890 [Penaeus vannamei]	------	------	PF03175.15	DNA_pol_B_2	DNA polymerase type B, organellar and viral
LOC113802906	laminin subunit alpha-like	0.412172	-1.27868	0.000108568	0.000814607	yes	down	0.53	0.94	0.66	3.1	2.6	4.39	0.71	3.36333	GO:0007155;GO:0030334;GO:0030155;GO:0045995;GO:0005102	BP:cell adhesion;BP:regulation of cell migration;BP:regulation of cell adhesion;BP:regulation of embryonic development;MF:receptor binding;	K06240	LAMA3_5	map05165;map04510;map05145;map05146;map05200;map04512;map04151;map05222	Human papillomavirus infection;Focal adhesion;Toxoplasmosis;Amoebiasis;Pathways in cancer;ECM-receptor interaction;PI3K-Akt signaling pathway;Small cell lung cancer	ENOG410ZVNS;ENOG410XRDC;ENOG410YNSE	S:Function unknown;	XP_027209354.1	laminin subunit alpha-like [Penaeus vannamei]	sp|Q00174|LAMA_DROME;	Laminin subunit alpha OS=Drosophila melanogaster OX=7227 GN=LanA PE=1 SV=2;	PF00053.26;PF02210.26;PF00054.25;PF00055.19;PF00052.20;PF13385.8;PF06008.16;PF06009.14	Laminin_EGF;Laminin_G_2;Laminin_G_1;Laminin_N;Laminin_B;Laminin_G_3;Laminin_I;Laminin_II	Laminin EGF domain;Laminin G domain;Laminin G domain;Laminin N-terminal;Laminin B;Concanavalin A-like lectin/glucanases superfamily;Laminin Domain I;Laminin Domain II
LOC113802907	organic cation transporter 1-like, transcript variant X1	2.56748	1.36035	0.00311876	0.0140602	yes	up	6.37	2.13	4.07	3.24	3.43	2.35	4.19	3.00667	GO:0016021;GO:0022857	CC:integral component of membrane;MF:transmembrane transporter activity;	K08202	SLC22A4_5, OCTN	map05231	Choline metabolism in cancer	ENOG410XSRI;COG0339;COG0477	G:Carbohydrate transport and metabolism;E:Amino acid transport and metabolism;G:Carbohydrate transport and metabolism	XP_027209356.1	organic cation transporter 1-like isoform X1 [Penaeus vannamei]	sp|Q9U539|OCT1_CAEEL;	Organic cation transporter 1 OS=Caenorhabditis elegans OX=6239 GN=oct-1 PE=1 SV=3;	PF00083.26;PF07690.18;PF11700.10	Sugar_tr;MFS_1;ATG22	Sugar;Major Facilitator Superfamily;Vacuole effluxer Atg22 like
LOC113802921	clathrin light chain-like, transcript variant X1	2.18865	1.13004	2.00562e-06	2.44377e-05	yes	up	140.61	161.79	149.2	130.87	135.77	125.49	150.533	130.71	GO:0006886;GO:0016192;GO:0030130;GO:0030132;GO:0005198	BP:intracellular protein transport;BP:vesicle-mediated transport;CC:clathrin coat of trans-Golgi network vesicle;CC:clathrin coat of coated pit;MF:structural molecule activity;	K04645;K04644	CLTB, LCB;CLTA, LCA	map04961;map05016;map04144;map05100;map04142;map04721	Endocrine and other factor-regulated calcium reabsorption;Huntington disease;Endocytosis;Bacterial invasion of epithelial cells;Lysosome;Synaptic vesicle cycle	ENOG4111J5K	U:Intracellular trafficking, secretion, and vesicular transport	ROT78594.1	clathrin light chain [Penaeus vannamei]	sp|Q9VWA1|CLC_DROME;	Clathrin light chain OS=Drosophila melanogaster OX=7227 GN=Clc PE=1 SV=1;	PF01086.19	Clathrin_lg_ch	Clathrin light chain
LOC113802935	uncharacterized LOC113802935, transcript variant X2	2.46957	1.30426	0.00968851	0.0353162	yes	up	0.49	0.72	0.66	0.56	0.49	0.35	0.623333	0.466667	GO:0070782;GO:0043652;GO:1902742;GO:0016021;GO:0016020;GO:0005886	BP:phosphatidylserine exposure on apoptotic cell surface;BP:engulfment of apoptotic cell;BP:apoptotic process involved in development;CC:integral component of membrane;CC:membrane;CC:plasma membrane;	------	------	------	------	------	------	XP_027209405.1	uncharacterized protein LOC113802935 [Penaeus vannamei]	------	------	PF09815.11	XK-related	XK-related protein
LOC113802946	protein trapped in endoderm-1-like	2.28235	1.19052	0.00787192	0.0297515	yes	up	3.51	1.44	2.74	1.52	2.35	2.61	2.56333	2.16	GO:0016021;GO:0004930	CC:integral component of membrane;MF:G-protein coupled receptor activity;	K22873	TRE1	------	------	ENOG4111ZZV;ENOG410XRW9	U:Intracellular trafficking, secretion, and vesicular transport;	ROT81232.1	putative G-protein coupled receptor moody-like [Penaeus vannamei]	sp|Q9W534|MOODY_DROME;	G-protein coupled receptor moody OS=Drosophila melanogaster OX=7227 GN=moody PE=2 SV=2;	PF00001.23;PF10328.11	7tm_1;7TM_GPCR_Srx	7 transmembrane receptor;Serpentine type 7TM GPCR chemoreceptor Srx
LOC113802970	mucin-5AC-like	0.261827	-1.93332	1.08578e-08	2.26551e-07	yes	down	0.69	0.4	0.46	3.12	2.68	6.01	0.516667	3.93667	GO:0003677	MF:DNA binding;	K11478	JARID2, JMJ	map04550	Signaling pathways regulating pluripotency of stem cells	ENOG410YJEB	K:Transcription	ROT78567.1	hypothetical protein C7M84_002714 [Penaeus vannamei]	sp|Q92833|JARD2_HUMAN;	Protein Jumonji OS=Homo sapiens OX=9606 GN=JARID2 PE=1 SV=2;	PF02375.19;PF01388.23	JmjN;ARID	jmjN domain;ARID/BRIGHT DNA binding domain
LOC113802989	uncharacterized LOC113802989	4.18245	2.06435	9.83202e-06	9.93565e-05	yes	up	4.99	2.33	3.86	1.65	1.7	1.63	3.72667	1.66	------	------	------	------	------	------	------	------	------	------	------	------	------	------	------
LOC113802999	uncharacterized LOC113802999	5.37122	2.42525	0.000872655	0.00484401	yes	up	0.88	1.92	1.28	0.6	0.61	0.11	1.36	0.44	------	------	------	------	------	------	ENOG410YB5B	S:Function unknown	XP_027209506.1	uncharacterized protein LOC113802999 [Penaeus vannamei]	------	------	PF16062.7	DUF4804	Domain of unknown function
LOC113803023	pro-interleukin-16-like	2.32102	1.21476	5.18615e-06	5.62549e-05	yes	up	19.96	25.91	22.4	21.67	17.71	14	22.7567	17.7933	------	------	------	------	------	------	ENOG4111VS0;ENOG4111ZWW;ENOG410YQDE;ENOG410ZN00;ENOG4110362;ENOG4112C8D	S:Function unknown;O:Posttranslational modification, protein turnover, chaperones;S:Function unknown	XP_027209528.1	pro-interleukin-16-like [Penaeus vannamei]	sp|Q9QZR8|PDZD2_RAT;	PDZ domain-containing protein 2 OS=Rattus norvegicus OX=10116 GN=Pdzd2 PE=1 SV=1;	PF00595.26;PF13180.8;PF17820.3	PDZ;PDZ_2;PDZ_6	PDZ domain;PDZ domain;PDZ domain
LOC113803028	ribitol-5-phosphate xylosyltransferase 1-like	0.165651	-2.59378	2.92288e-10	8.25996e-09	yes	down	0.29	0.22	0.22	1.93	2.01	4.99	0.243333	2.97667	------	------	K21052	TMEM5	map00515	Mannose type O-glycan biosynthesis	ENOG410YH22	S:Function unknown	XP_027209534.1	ribitol-5-phosphate xylosyltransferase 1-like [Penaeus vannamei]	sp|Q08CD5|RXLT1_DANRE;	Ribitol-5-phosphate xylosyltransferase 1 OS=Danio rerio OX=7955 GN=rxylt1 PE=2 SV=2;	------	------	------
LOC113803047	calphotin-like	9.5714	3.25873	0.0143086	0.0481274	yes	up	0.48	0.39	0.89	0.08	0.25	0	0.586667	0.11	------	------	------	------	------	------	------	------	XP_027209554.1	calphotin-like [Penaeus vannamei]	------	------	------	------	------
LOC113803051	single insulin-like growth factor-binding domain protein-2	42.0372	5.3936	2.99631e-47	2.19384e-44	yes	up	103.2	68.64	117.26	3.32	5.29	3.73	96.3667	4.11333	GO:0001558;GO:0005576;GO:0005520	BP:regulation of cell growth;CC:extracellular region;MF:insulin-like growth factor binding;	------	------	------	------	ENOG4111TK6;ENOG41128RE	S:Function unknown;	XP_027209557.1	single insulin-like growth factor-binding domain protein-2 [Penaeus vannamei]	sp|P0CJ14|VP302_LYCMC;	Venom protein 302 OS=Lychas mucronatus OX=172552 PE=2 SV=1;	------	------	------
LOC113803055	ATP-dependent RNA helicase A-like	0.0838623	-3.57583	0.00115603	0.00614974	yes	down	0	0.59	0	4.72	5.78	1.78	0.196667	4.09333	------	------	------	------	------	------	------	------	XP_027209561.1	ATP-dependent RNA helicase A-like [Penaeus vannamei]	------	------	PF03103.19	DUF243	Domain of unknown function
LOC113803068	ectodysplasin-A-like	3.1009	1.63269	4.8717e-11	1.60477e-09	yes	up	54.57	37.6	44.66	29.9	26.46	28.94	45.61	28.4333	GO:0006955;GO:0005615;GO:0016021;GO:0016020;GO:0005125;GO:0005164	BP:immune response;CC:extracellular space;CC:integral component of membrane;CC:membrane;MF:cytokine activity;MF:tumor necrosis factor receptor binding;	K16678	EGR	map04214;map04013;map04391	Apoptosis - fly;MAPK signaling pathway - fly;Hippo signaling pathway - fly	ENOG41121ZD	S:Function unknown	XP_027209569.1	ectodysplasin-A-like [Penaeus vannamei]	sp|Q8MUJ1|EIGER_DROME;	Protein eiger OS=Drosophila melanogaster OX=7227 GN=egr PE=1 SV=1;	PF00229.20	TNF	TN
LOC113803094	zinc finger protein Gfi-1b-like	0.495443	-1.01321	0.0145316	0.0486844	yes	down	0.28	0.43	0.49	1.58	1.62	1.33	0.4	1.51	------	------	K09223	GFI1	------	------	COG5048;ENOG410YWJY	S:Function unknown;	ROT78488.1	putative GFI-Pag-sens-A protein [Penaeus vannamei]	sp|Q9N658|GFI1_DROME;	Zinc finger protein sens OS=Drosophila melanogaster OX=7227 GN=sens PE=1 SV=1;	PF00096.28;PF13465.8;PF13894.8;PF12171.10;PF02892.17	zf-C2H2;zf-H2C2_2;zf-C2H2_4;zf-C2H2_jaz;zf-BED	Zinc finger, C2H2 type;Zinc-finger double domain;C2H2-type zinc finger;Zinc-finger double-stranded RNA-binding;BED zinc finger
LOC113803097	ubiquitin-like-conjugating enzyme ATG10, transcript variant X3	0.415415	-1.26738	0.000657246	0.00383306	yes	down	28.8	36.35	16.1	118.47	114.71	78.29	27.0833	103.823	------	------	K17888	ATG10L, ATG10	map04136;map04140	Autophagy - other;Autophagy - animal	ENOG4111W4Q	S:Function unknown	XP_027209610.1	ubiquitin-like-conjugating enzyme ATG10 [Penaeus vannamei]	sp|Q9H0Y0|ATG10_HUMAN;	Ubiquitin-like-conjugating enzyme ATG10 OS=Homo sapiens OX=9606 GN=ATG10 PE=1 SV=1;	PF03987.17	Autophagy_act_C	Autophagocytosis associated protein, active-site domain
LOC113803099	carbonic anhydrase-like, transcript variant X1	0.114421	-3.12758	4.29228e-26	9.34324e-24	yes	down	138.2	209.6	96.06	1851.4	1929.25	2352.73	147.953	2044.46	GO:0004089;GO:0008270	MF:carbonate dehydratase activity;MF:zinc ion binding;	K01672;K18245	CA;CA2	map04971;map04972;map00910;map04966;map04976;map04964	Gastric acid secretion;Pancreatic secretion;Nitrogen metabolism;Collecting duct acid secretion;Bile secretion;Proximal tubule bicarbonate reclamation	------	------	XP_027209617.1	carbonic anhydrase 1-like isoform X1 [Penaeus vannamei]	sp|Q1LZA1|CAH1_BOVIN;	Carbonic anhydrase 1 OS=Bos taurus OX=9913 GN=CA1 PE=2 SV=3;	PF00194.23	Carb_anhydrase	Eukaryotic-type carbonic anhydrase
LOC113803100	CDK5 and ABL1 enzyme substrate 1-like	0.39249	-1.34927	0.000189291	0.0013176	yes	down	0.62	0.7	0.76	2.26	2.32	5.77	0.693333	3.45	GO:0051726	BP:regulation of cell cycle;	------	------	------	------	ENOG4110WYV	O:Posttranslational modification, protein turnover, chaperones	XP_027209616.1	CDK5 and ABL1 enzyme substrate 1-like [Penaeus vannamei]	sp|Q8TDN4|CABL1_HUMAN;	CDK5 and ABL1 enzyme substrate 1 OS=Homo sapiens OX=9606 GN=CABLES1 PE=1 SV=2;	PF00134.25	Cyclin_N	Cyclin, N-terminal domain
LOC113803103	27 kDa glycoprotein-like	3.91848	1.97029	0.000982392	0.00535651	yes	up	82.29	17.65	10.95	14.23	14.67	26.05	36.9633	18.3167	------	------	------	------	------	------	ENOG4111PQK	S:Function unknown	XP_027209619.1	27 kDa glycoprotein-like [Penaeus vannamei]	sp|P83632|P27K_GALME;	27 kDa hemolymph protein OS=Galleria mellonella OX=7137 PE=1 SV=1;	PF07165.13	DUF1397	Protein of unknown function
LOC113803116	8-oxo-dGDP phosphatase NUDT18-like	0.457704	-1.12751	0.000221249	0.00150311	yes	down	1.51	1.29	1.55	4.57	4.78	9.19	1.45	6.18	GO:0016021;GO:0016787	CC:integral component of membrane;MF:hydrolase activity;	K17817	NUDT18, MTH3	------	------	ENOG410XQQ5;COG1051;ENOG41102IB;ENOG410Z4GH	S:Function unknown;F:Nucleotide transport and metabolism;F:Nucleotide transport and metabolism;S:Function unknown	XP_027209633.1	8-oxo-dGDP phosphatase NUDT18-like [Penaeus vannamei]	sp|Q6ZVK8|NUD18_HUMAN;	8-oxo-dGDP phosphatase NUDT18 OS=Homo sapiens OX=9606 GN=NUDT18 PE=1 SV=3;	PF00293.30	NUDIX	NUDIX domain
LOC113803122	uncharacterized LOC113803122, transcript variant X2	3.14213	1.65174	0.0113478	0.0401683	yes	up	1.24	0.48	0.54	0.54	0.32	0.5	0.753333	0.453333	------	------	------	------	------	------	ENOG410ZJEB	S:Function unknown	XP_027209637.1	uncharacterized protein LOC113803122 [Penaeus vannamei]	------	------	PF03417.18	AAT	Acyl-coenzyme
LOC113803123	6-phosphogluconate dehydrogenase, decarboxylating-like, transcript variant X1	2.11613	1.08143	1.91255e-05	0.000178177	yes	up	91.61	58.61	61.58	55.81	59.77	73.31	70.6	62.9633	GO:0006098;GO:0019521;GO:0050661;GO:0004616	BP:pentose-phosphate shunt;BP:D-gluconate metabolic process;MF:NADP binding;MF:phosphogluconate dehydrogenas;	K00033	PGD, gnd, gntZ	map00480;map00030	Glutathione metabolism;Pentose phosphate pathway	COG0362	G:Carbohydrate transport and metabolism	XP_027209640.1	6-phosphogluconate dehydrogenase, decarboxylating-like isoform X1 [Penaeus vannamei]	sp|P52209|6PGD_HUMAN;	6-phosphogluconate dehydrogenase, decarboxylating OS=Homo sapiens OX=9606 GN=PGD PE=1 SV=3;	PF00393.21;PF03446.17	6PGD;NAD_binding_2	6-phosphogluconate dehydrogenase, C-terminal domain;NAD binding domain of 6-phosphogluconate dehydrogenase
LOC113803127	uncharacterized LOC113803127	6.13565	2.61722	1.09907e-10	3.39803e-09	yes	up	91.45	51.06	114.6	28.28	32.56	19.88	85.7033	26.9067	------	------	K01013	TSTD1	------	------	COG0607	P:Inorganic ion transport and metabolism	XP_027209649.1	uncharacterized protein LOC113803127 [Penaeus vannamei]	sp|P22978|CG445_DROME;	Rhodanese domain-containing protein CG4456 OS=Drosophila melanogaster OX=7227 GN=CG4456 PE=2 SV=1;	PF00581.22	Rhodanese	Rhodanese-like domain
LOC113803138	ADP-ribosylation factor-like protein 13B, transcript variant X1	0.270393	-1.88687	9.05475e-05	0.000695536	yes	down	0.48	0.17	0.56	2.17	1.97	4.75	0.403333	2.96333	------	------	K07962	ARL13B, ARL2L1	------	------	ENOG410XRG9	S:Function unknown	XP_027209659.1	ADP-ribosylation factor-like protein 13B isoform X1 [Penaeus vannamei]	sp|Q8JHI3|AR13B_DANRE;	ADP-ribosylation factor-like protein 13B OS=Danio rerio OX=7955 GN=arl13b PE=1 SV=1;	PF00025.23;PF09439.12;PF00503.22;PF08477.15;PF01926.25;PF00071.24	Arf;SRPRB;G-alpha;Roc;MMR_HSR1;Ras	ADP-ribosylation factor family;Signal recognition particle receptor beta subunit;G-protein alpha subunit;Ras of Complex, Roc, domain of DAPkinase;50S ribosome-binding GTPase;Ras family
LOC113803140	uncharacterized LOC113803140, transcript variant X2	25.3793	4.66558	5.34695e-08	9.58049e-07	yes	up	3.37	1.49	2.22	0.26	0.08	0.22	2.36	0.186667	------	------	------	------	------	------	------	------	XP_027209666.1	uncharacterized protein LOC113803140 [Penaeus vannamei]	------	------	------	------	------
LOC113803142	-	2.73054	1.44919	6.1108e-06	6.49293e-05	yes	up	34.68	21.33	32.45	15.95	15.72	35.44	29.4867	22.37	GO:0006839;GO:0016021;GO:0031966	BP:mitochondrial transport;CC:integral component of membrane;CC:mitochondrial membrane;	K13577	SLC25A10, DIC	map04964	Proximal tubule bicarbonate reclamation	ENOG410XQHU	S:Function unknown	ROT78423.1	hypothetical protein C7M84_002859 [Penaeus vannamei]	sp|Q9UBX3|DIC_HUMAN;	Mitochondrial dicarboxylate carrier OS=Homo sapiens OX=9606 GN=SLC25A10 PE=1 SV=2;	------	------	------
LOC113803143	uncharacterized LOC113803143	0.0290142	-5.1071	0.00448193	0.019079	yes	down	0	0	0	0.2	0.24	0.68	0	0.373333	------	------	------	------	------	------	ENOG4111ITB	S:Function unknown	ROT78424.1	hypothetical protein C7M84_002860 [Penaeus vannamei]	------	------	------	------	------
LOC113803146	uncharacterized LOC113803146	0.0566071	-4.14287	0.0144149	0.0484041	yes	down	0	0.07	0	0.25	0.43	0.93	0.0233333	0.536667	------	------	------	------	------	------	------	------	------	------	------	------	------	------	------
LOC113803160	caspase-1-A-like	0.162909	-2.61786	7.46423e-13	3.13926e-11	yes	down	0.99	0.51	0.72	6.73	6.84	12.98	0.74	8.85	------	------	------	------	------	------	ENOG410ZQIE	O:Posttranslational modification, protein turnover, chaperones	XP_027209684.1	LOW QUALITY PROTEIN: caspase-1-A-like [Penaeus vannamei]	sp|Q95ND5|CASP3_PIG;	Caspase-3 OS=Sus scrofa OX=9823 GN=CASP3 PE=1 SV=1;	PF00656.24;PF12796.9;PF13637.8;PF13857.8	Peptidase_C14;Ank_2;Ank_4;Ank_5	Caspase domain;Ankyrin repeats;Ankyrin repeats;Ankyrin repeats
LOC113803165	uncharacterized LOC113803165	12.9591	3.6959	6.31238e-09	1.37964e-07	yes	up	3.55	1.14	1.23	0.31	0.21	0.35	1.97333	0.29	------	------	------	------	------	------	------	------	ROT78402.1	hypothetical protein C7M84_002880 [Penaeus vannamei]	------	------	------	------	------
LOC113803175	vacuolar protein sorting-associated protein 11 homolog	0.428985	-1.221	0.00408482	0.0177211	yes	down	1.6	0.97	3.22	10.38	9.62	15.11	1.93	11.7033	GO:0006886;GO:0016192;GO:0016020;GO:0046872	BP:intracellular protein transport;BP:vesicle-mediated transport;CC:membrane;MF:metal ion binding;	K20179	VPS11, PEP5	map05132	Salmonella infection	------	------	XP_027209704.1	LOW QUALITY PROTEIN: vacuolar protein sorting-associated protein 11 homolog [Penaeus vannamei]	sp|Q9H270|VPS11_HUMAN;	Vacuolar protein sorting-associated protein 11 homolog OS=Homo sapiens OX=9606 GN=VPS11 PE=1 SV=1;	PF00637.22;PF13923.8;PF12451.10;PF13639.8;PF17122.7;PF12678.9;PF00097.27	Clathrin;zf-C3HC4_2;VPS11_C;zf-RING_2;zf-C3H2C3;zf-rbx1;zf-C3HC4	Region in Clathrin and VPS;Zinc finger, C3HC4 type;Vacuolar protein sorting protein 11 C terminal;Ring finger domain;Zinc-finger;RING-H2 zinc finger domain;Zinc finger, C3HC4 type
LOC113803193	-	7.27922	2.86378	1.83208e-11	6.33286e-10	yes	up	12.19	19.94	6.73	3.52	3.4	2.91	12.9533	3.27667	------	------	K09208	KLF9S, BTEB	------	------	COG5048	S:Function unknown	AYK28290.1	Krueppel-like factor 13 [Penaeus vannamei]	sp|Q9JJZ6|KLF13_MOUSE;	Krueppel-like factor 13 OS=Mus musculus OX=10090 GN=Klf13 PE=1 SV=2;	------	------	------
LOC113803198	glutaryl-CoA dehydrogenase, mitochondrial-like	3.67933	1.87944	2.04489e-05	0.000189088	yes	up	8.93	6.63	14.62	3.12	4.52	8.59	10.06	5.41	GO:0003995	MF:acyl-CoA dehydrogenase activity;	K00252	GCDH, gcdH	map00310;map00380;map00071	Lysine degradation;Tryptophan metabolism;Fatty acid degradation	COG1960	I:Lipid transport and metabolism	XP_027209726.1	glutaryl-CoA dehydrogenase, mitochondrial-like [Penaeus vannamei]	sp|P81140|GCDH_PIG;	Glutaryl-CoA dehydrogenase, mitochondrial;	PF00441.26	Acyl-CoA_dh_1	Acyl-CoA dehydrogenase, C-terminal domain
LOC113803207	uncharacterized LOC113803207	13.9046	3.79749	4.0104e-16	2.77994e-14	yes	up	205.31	57.83	110.93	18.25	18.27	11.95	124.69	16.1567	------	------	------	------	------	------	------	------	XP_027209734.1	uncharacterized protein LOC113803207 [Penaeus vannamei]	------	------	------	------	------
LOC113803234	rho GTPase-activating protein 28-like	0.0318717	-4.97158	1.27261e-12	5.24276e-11	yes	down	0.06	0.07	0	2.19	2.19	2.59	0.0433333	2.32333	GO:0007165	BP:signal transduction;	K20639	ARHGAP18_28_40	------	------	ENOG410XQ10	U:Intracellular trafficking, secretion, and vesicular transport	ROT78324.1	Rho GTPase-activating protein 18 [Penaeus vannamei]	sp|Q8BN58|RHG28_MOUSE;	Rho GTPase-activating protein 28 OS=Mus musculus OX=10090 GN=Arhgap28 PE=1 SV=1;	------	------	------
LOC113803236	uncharacterized LOC113803236, transcript variant X1	0.0930466	-3.4259	0.000515343	0.00310788	yes	down	0.02	0.03	0	0.21	0.27	0.45	0.0166667	0.31	------	------	------	------	------	------	------	------	XP_027209759.1	uncharacterized protein LOC113803236 isoform X1 [Penaeus vannamei]	------	------	------	------	------
LOC113803238	uncharacterized LOC113803238	0.49737	-1.00761	0.0058766	0.0236355	yes	down	6.67	7.77	11.65	25.83	19.15	44.17	8.69667	29.7167	GO:0016021	CC:integral component of membrane;	------	------	------	------	------	------	XP_027209768.1	uncharacterized protein LOC113803238 [Penaeus vannamei]	------	------	PF00096.28;PF13894.8	zf-C2H2;zf-C2H2_4	Zinc finger, C2H2 type;C2H2-type zinc finger
LOC113803245	rho GTPase-activating protein conundrum-like	4.41751	2.14323	0.000234993	0.00158247	yes	up	58.26	7.1	15.1	12.22	8.8	14.94	26.82	11.9867	GO:0007165	BP:signal transduction;	K20639	ARHGAP18_28_40	------	------	ENOG410XQ10	U:Intracellular trafficking, secretion, and vesicular transport	XP_027209774.1	rho GTPase-activating protein conundrum-like [Penaeus vannamei]	sp|Q8K0Q5|RHG18_MOUSE;	Rho GTPase-activating protein 18 OS=Mus musculus OX=10090 GN=Arhgap18 PE=1 SV=1;	PF00620.29	RhoGAP	RhoGAP domain
LOC113803246	kelch domain-containing protein 10-like	504.618	8.97905	2.10028e-23	3.45217e-21	yes	up	23	36.78	23.82	0	0.09	0.24	27.8667	0.11	------	------	------	------	------	------	ENOG410Y5WM	S:Function unknown	XP_027209776.1	kelch domain-containing protein 10-like [Penaeus vannamei]	sp|Q5U3Y0|KLD10_RAT;	Kelch domain-containing protein 10 OS=Rattus norvegicus OX=10116 GN=Klhdc10 PE=2 SV=1;	PF13418.8;PF13964.8;PF01344.27;PF13854.8	Kelch_4;Kelch_6;Kelch_1;Kelch_5	Galactose oxidase, central domain;Kelch motif;Kelch motif;Kelch motif
LOC113803257	zinc finger and SCAN domain-containing protein 21-like	0.272214	-1.87719	0.000336053	0.00215234	yes	down	1.55	0.51	0.9	6.31	5.3	8.67	0.986667	6.76	------	------	K22046	BCL11B	map05202	Transcriptional misregulation in cancer	COG5048	S:Function unknown	XP_027207836.1	zinc finger protein 205-like [Penaeus vannamei]	sp|E9Q6W4|ZN296_MOUSE;	Zinc finger protein 296 OS=Mus musculus OX=10090 GN=Znf296 PE=1 SV=1;	PF00096.28;PF13894.8;PF13465.8	zf-C2H2;zf-C2H2_4;zf-H2C2_2	Zinc finger, C2H2 type;C2H2-type zinc finger;Zinc-finger double domain
LOC113803258	organic cation transporter protein-like, transcript variant X2	3.02013	1.59461	6.70448e-05	0.000531999	yes	up	1.31	1.58	1.95	1.35	1.16	1.04	1.61333	1.18333	GO:0016021;GO:0022857	CC:integral component of membrane;MF:transmembrane transporter activity;	K08202	SLC22A4_5, OCTN	map05231	Choline metabolism in cancer	ENOG410XSRI;COG0477	G:Carbohydrate transport and metabolism;	XP_027209795.1	organic cation transporter protein-like isoform X1 [Penaeus vannamei]	sp|Q9VCA2|ORCT_DROME;	Organic cation transporter protein OS=Drosophila melanogaster OX=7227 GN=Orct PE=1 SV=1;	PF00083.26;PF07690.18	Sugar_tr;MFS_1	Sugar;Major Facilitator Superfamily
LOC113803269	zinc transporter ZIP13 homolog	2.5628	1.35772	0.00597183	0.0239527	yes	up	29.42	6.09	12.42	10.18	8.79	17.82	15.9767	12.2633	GO:0071577;GO:0006882;GO:0016021;GO:0046873;GO:0005385	BP:zinc II ion transmembrane transport;BP:cellular zinc ion homeostasis;CC:integral component of membrane;MF:metal ion transmembrane transporter activity;MF:zinc ion transmembrane transporter activity;	K14719	SLC39A13, ZIP13	------	------	COG0428	P:Inorganic ion transport and metabolism	ROT78306.1	putative zinc transporter ZIP13-like [Penaeus vannamei]	sp|Q9VAF0|S39AD_DROME;	Zinc transporter ZIP13 homolog OS=Drosophila melanogaster OX=7227 GN=Zip99C PE=2 SV=1;	PF02535.24	Zip	ZIP Zinc transporter
LOC113803272	uncharacterized LOC113803272	4.08344	2.02978	4.34886e-09	9.79739e-08	yes	up	17.32	10.85	15.04	4.82	7.89	7.96	14.4033	6.89	------	------	------	------	------	------	------	------	XP_027209818.1	uncharacterized protein LOC113803272 [Penaeus vannamei]	------	------	PF01034.22	Syndecan	Syndecan domain
LOC113803284	protein suppressor of white apricot-like	0.428963	-1.22108	4.26198e-05	0.000358683	yes	down	31.01	46.22	26.2	116.11	134.49	162.54	34.4767	137.713	GO:0006396;GO:0003723	BP:RNA processing;MF:RNA binding;	------	------	------	------	ENOG410ZQGI	A:RNA processing and modification	XP_027209831.1	protein suppressor of white apricot-like [Penaeus vannamei]	sp|P12297|SUWA_DROME;	Protein suppressor of white apricot OS=Drosophila melanogaster OX=7227 GN=s;	PF09750.11	DRY_EERY	Alternative splicing regulator
LOC113803290	serum response factor homolog	2.29062	1.19574	0.000512514	0.00309545	yes	up	55.74	74.4	76.99	53.09	67.14	38.75	69.0433	52.9933	GO:0045944;GO:0005634;GO:0003677;GO:0000987;GO:0046983;GO:0000981	BP:positive regulation of transcription from RNA polymerase II promoter;CC:nucleus;MF:DNA binding;MF:core promoter proximal region sequence-specific DNA binding;MF:protein dimerization activity;MF:RNA polymerase II transcription factor activity, sequence-specific DNA binding;	K04378;K12412	SRF;MCM1	map05166;map05203;map04010;map04022	Human T-cell leukemia virus 1 infection;Viral carcinogenesis;MAPK signaling pathway;cGMP-PKG signaling pathway	COG5068	K:Transcription	XP_027209841.1	serum response factor homolog, partial [Penaeus vannamei]	sp|Q18955|SRF_CAEEL;	Serum response factor homolog OS=Caenorhabditis elegans OX=6239 GN=unc-120 PE=2 SV=1;	PF00319.20	SRF-TF	SRF-type transcription factor
LOC113803292	CCA tRNA nucleotidyltransferase 1, mitochondrial-like, transcript variant X1	2.23653	1.16126	0.00349718	0.0154973	yes	up	29.36	35.34	21.06	25.59	29.19	14.27	28.5867	23.0167	GO:0006396;GO:0016779;GO:0003723	BP:RNA processing;MF:nucleotidyltransferase activity;MF:RNA binding;	K00974	cca	------	------	COG0617	J:Translation, ribosomal structure and biogenesis	XP_027209846.1	CCA tRNA nucleotidyltransferase 1, mitochondrial-like isoform X1 [Penaeus vannamei]	sp|Q8K1J6|TRNT1_MOUSE;	CCA tRNA nucleotidyltransferase 1, mitochondrial OS=Mus musculus OX=10090 GN=Trnt1 PE=1 SV=1;	PF01743.22;PF12627.9	PolyA_pol;PolyA_pol_RNAbd	Poly A polymerase head domain;Probable RNA and SrmB- binding site of polymerase A
LOC113803293	uncharacterized LOC113803293	0.210697	-2.24676	0.000178974	0.00125399	yes	down	0.15	0.37	0.05	1.5	1.46	1.83	0.19	1.59667	GO:0005509	MF:calcium ion binding;	------	------	------	------	ENOG410XT2I	S:Function unknown	XP_037788897.1	LOW QUALITY PROTEIN: SH3 domain-containing protein C23A1.17-like [Penaeus monodon]	------	------	PF07645.17;PF01390.22;PF12947.9;PF00008.29;PF12661.9	EGF_CA;SEA;EGF_3;EGF;hEGF	Calcium-binding EGF domain;SEA domain;EGF domain;EGF-like domain;Human growth factor-like EGF
LOC113803295	protein NDRG3-like	2.26172	1.17742	5.26789e-07	7.43692e-06	yes	up	46.52	39.52	31.51	28.61	27.56	46.2	39.1833	34.1233	------	------	------	------	------	------	ENOG410XSPF	S:Function unknown	XP_037804383.1	protein NDRG3-like isoform X8 [Penaeus monodon]	sp|Q5RA95|NDRG3_PONAB;	Protein NDRG3 OS=Pongo abelii OX=9601 GN=NDRG3 PE=2 SV=1;	PF03096.16	Ndr	Ndr family
LOC113803297	uncharacterized LOC113803297, transcript variant X6	0.012448	-6.32794	4.42412e-84	2.37546e-80	yes	down	0.76	0.31	0.34	72.67	70.71	85.03	0.47	76.1367	------	------	------	------	------	------	------	------	XP_027209849.1	uncharacterized protein LOC113803297 isoform X1 [Penaeus vannamei]	------	------	------	------	------
LOC113803298	uncharacterized LOC113803298, transcript variant X1	0.00206489	-8.91972	1.62545e-23	2.75608e-21	yes	down	0.02	0.11	0	43.6	41.65	37.95	0.0433333	41.0667	------	------	------	------	------	------	------	------	XP_027209860.1	uncharacterized protein LOC113803298 isoform X1 [Penaeus vannamei]	------	------	------	------	------
LOC113803299	uncharacterized LOC113803299, transcript variant X1	0.0187221	-5.73911	4.64385e-21	6.18208e-19	yes	down	0.85	0	0.66	52.34	51.84	35.44	0.503333	46.54	------	------	------	------	------	------	------	------	------	------	------	------	------	------	------
LOC113803300	four-domain proteases inhibitor-like	15.488	3.95308	3.38627e-05	0.000295163	yes	up	9.43	6.18	3.42	1.11	0.63	0.38	6.34333	0.706667	------	------	K06238	COL6A	map05165;map04510;map04512;map04974;map04151	Human papillomavirus infection;Focal adhesion;ECM-receptor interaction;Protein digestion and absorption;PI3K-Akt signaling pathway	ENOG410YKSA;ENOG410XTD2	O:Posttranslational modification, protein turnover, chaperones;S:Function unknown	ROT80922.1	Kazal-type protease inhibitor [Penaeus vannamei]	sp|Q6PQG3|EPI10_PHYIN;	Extracellular protease inhibitor 10 OS=Phytophthora infestans OX=4787 GN=EPI10 PE=1 SV=1;	PF07648.17;PF00050.23	Kazal_2;Kazal_1	Kazal-type serine protease inhibitor domain;Kazal-type serine protease inhibitor domain
LOC113803310	turripeptide Lol9.1-like	15.1548	3.92171	0.00127834	0.00669424	yes	up	22.18	135.42	5.18	6.27	8.8	3.23	54.26	6.1	------	------	------	------	------	------	ENOG410XTD2;ENOG4112ADZ;ENOG410YKSA;ENOG4110A31	S:Function unknown;O:Posttranslational modification, protein turnover, chaperones;S:Function unknown	XP_027209878.1	turripeptide Lol9.1-like [Penaeus vannamei]	sp|P0DKM9|TU11_LOPAL;	Turripeptide OL11-like;	PF07648.17;PF00050.23	Kazal_2;Kazal_1	Kazal-type serine protease inhibitor domain;Kazal-type serine protease inhibitor domain
LOC113803314	uncharacterized LOC113803314	0.471737	-1.08395	0.00669267	0.0261284	yes	down	1.57	3.09	2.55	9.18	8.86	8.67	2.40333	8.90333	------	------	K12485	RAB11FIP3_4	map04144	Endocytosis	ENOG410Y525;ENOG4111K32	S:Function unknown;	XP_027209879.1	uncharacterized protein LOC113803314 [Penaeus vannamei]	------	------	------	------	------
LOC113803315	ubiquitin carboxyl-terminal hydrolase 31-like	2.40494	1.266	0.00426723	0.0183493	yes	up	26.32	7.79	8.67	10.15	9.62	14.67	14.26	11.48	GO:0006511;GO:0016579;GO:0004843	BP:ubiquitin-dependent protein catabolic process;BP:protein deubiquitination;MF:thiol-dependent ubiquitin-specific protease activity;	K11852	USP31	------	------	COG5560	O:Posttranslational modification, protein turnover, chaperones	XP_027209880.1	ubiquitin carboxyl-terminal hydrolase 31-like [Penaeus vannamei]	sp|Q70EL4|UBP43_HUMAN;	Ubiquitin carboxyl-terminal hydrolase 43 OS=Homo sapiens OX=9606 GN=USP43 PE=1 SV=2;	PF00443.31;PF13423.8	UCH;UCH_1	Ubiquitin carboxyl-terminal hydrolase;Ubiquitin carboxyl-terminal hydrolase
LOC113803319	probable RNA polymerase II nuclear localization protein SLC7A6OS	0.0108216	-6.52995	5.99304e-06	6.37621e-05	yes	down	0	0	0	1.69	2.84	3.36	0	2.63	GO:0005737;GO:0005634	CC:cytoplasm;CC:nucleus;	------	------	------	------	------	------	XP_027209884.1	probable RNA polymerase II nuclear localization protein SLC7A6OS [Penaeus vannamei]	------	------	PF08574.12	Iwr1	Transcription factor Iwr1
LOC113803331	oocyte zinc finger protein XlCOF15-like, transcript variant X1	0.35664	-1.48746	0.000167489	0.00118464	yes	down	3.43	4.23	1.8	15.44	15.51	20.28	3.15333	17.0767	------	------	------	------	------	------	------	------	XP_027209900.1	oocyte zinc finger protein XlCOF15-like [Penaeus vannamei]	------	------	PF13465.8;PF00096.28;PF13894.8;PF12874.9	zf-H2C2_2;zf-C2H2;zf-C2H2_4;zf-met	Zinc-finger double domain;Zinc finger, C2H2 type;C2H2-type zinc finger;Zinc-finger of C2H2 type
LOC113803334	xanthine dehydrogenase/oxidase-like, transcript variant X1	2.38858	1.25615	2.16598e-05	0.00019826	yes	up	4.75	3.01	4.43	3.48	2.89	3.34	4.06333	3.23667	GO:0005777;GO:0051537;GO:0004855;GO:0004854;GO:0005506;GO:0071949;GO:0009055	CC:peroxisome;MF:2 iron, 2 sulfur cluster binding;MF:xanthine oxidase activity;MF:xanthine dehydrogenase activity;MF:iron ion binding;MF:FAD binding;MF:electron carrier activity;	K00106	XDH	map04146;map00983;map00230;map00232	Peroxisome;Drug metabolism - other enzymes;Purine metabolism;Caffeine metabolism	COG4630	F:Nucleotide transport and metabolism	XP_027209904.1	xanthine dehydrogenase/oxidase-like isoform X1 [Penaeus vannamei]	sp|P47990|XDH_CHICK;	Xanthine dehydrogenase/oxidase OS=Gallus gallus OX=9031 GN=XDH PE=1 SV=1;	PF02738.20;PF00941.23;PF01315.24;PF03450.19;PF01799.22;PF00111.29	Ald_Xan_dh_C2;FAD_binding_5;Ald_Xan_dh_C;CO_deh_flav_C;Fer2_2;Fer2	Molybdopterin-binding domain of aldehyde dehydrogenase;FAD binding domain in molybdopterin dehydrogenase;Aldehyde oxidase and xanthine dehydrogenase, a/b hammerhead domain;CO dehydrogenase flavoprotein C-terminal domain;[2Fe-2S] binding domain;2Fe-2S iron-sulfur cluster binding domain
LOC113803354	CD63 antigen-like	3.02856	1.59863	4.37952e-12	1.65989e-10	yes	up	684.27	475.49	630.15	475.07	448.49	618.58	596.637	514.047	GO:0016021	CC:integral component of membrane;	K06497	CD63, MLA1, TSPAN30	map05205;map04142	Proteoglycans in cancer;Lysosome	ENOG4111IRY	S:Function unknown	XP_027209937.1	CD63 antigen-like [Penaeus vannamei]	sp|P28648|CD63_RAT;	CD63 antigen OS=Rattus norvegicus OX=10116 GN=Cd63 PE=1 SV=2;	PF00335.22;PF13520.8	Tetraspanin;AA_permease_2	Tetraspanin family;Amino acid permease
LOC113803359	homeobox protein Hox-A4-like	6.23799	2.64108	6.99475e-06	7.31632e-05	yes	up	1.94	4.46	1.38	0.93	0.96	0.32	2.59333	0.736667	GO:0007275;GO:0005634;GO:0000981;GO:0003677	BP:multicellular organism development;CC:nucleus;MF:RNA polymerase II transcription factor activity, sequence-specific DNA binding;MF:DNA binding;	K09304	HOX_4	------	------	ENOG410ZTBY	K:Transcription	XP_027209939.1	homeobox protein Hox-A4-like [Penaeus vannamei]	sp|Q9PWM3|HXC4A_DANRE;	Homeobox protein Hox-C4a OS=Danio rerio OX=7955 GN=hoxc4a PE=2 SV=1;	PF00046.31	Homeodomain	Homeodomain
LOC113803370	chymotrypsinogen B2-like	2.40419	1.26555	0.00426601	0.018349	yes	up	10.94	3.27	7.79	5.14	4.62	8.04	7.33333	5.93333	GO:0004252	MF:serine-type endopeptidase activity;	K01323;K01310	F11;CTRB	map04972;map04974;map04610	Pancreatic secretion;Protein digestion and absorption;Complement and coagulation cascades	COG5640	O:Posttranslational modification, protein turnover, chaperones	XP_027209950.1	chymotrypsinogen B2-like [Penaeus vannamei]	sp|P04813|CTR2_CANLF;	Chymotrypsinogen 2 OS=Canis lupus familiaris OX=9615 GN=CTRB1 PE=2 SV=1;	PF00089.28;PF13365.8	Trypsin;Trypsin_2	Trypsin;Trypsin-like peptidase domain
LOC113803382	putative N-acetylated-alpha-linked acidic dipeptidase, transcript variant X1	2.30812	1.20672	0.00598661	0.0239941	yes	up	1.47	1.53	3.14	1.78	1.7	1.55	2.04667	1.67667	GO:0016021;GO:0008235	CC:integral component of membrane;MF:metalloexopeptidase activity;	K01301	NAALAD	------	------	COG2234	S:Function unknown	XP_027209962.1	putative N-acetylated-alpha-linked acidic dipeptidase isoform X1 [Penaeus vannamei]	sp|Q9CZR2|NALD2_MOUSE;	N-acetylated-alpha-linked acidic dipeptidase 2 OS=Mus musculus OX=10090 GN=Naalad2 PE=1 SV=2;	PF04253.17;PF04389.19;PF02225.24	TFR_dimer;Peptidase_M28;PA	Transferrin receptor-like dimerisation domain;Peptidase family M28;PA domain
LOC113803384	uncharacterized LOC113803384	2.3644	1.24147	0.000578094	0.00342855	yes	up	612.43	1445.86	1090.12	815.18	868.65	544.63	1049.47	742.82	------	------	------	------	------	------	------	------	------	------	------	------	------	------	------
LOC113803402	transcription termination factor 3, mitochondrial-like	0.357972	-1.48208	1.08672e-05	0.000108524	yes	down	1.96	1.88	1.19	7.41	8.15	11.67	1.67667	9.07667	GO:0006355;GO:0003690	BP:regulation of transcription, DNA-templated;MF:double-stranded DNA binding;	K15032	MTERFD	------	------	ENOG410XT49	S:Function unknown	XP_027209981.1	transcription termination factor 3, mitochondrial-like [Penaeus vannamei]	sp|Q9VPD5|MTEF3_DROME;	Transcription termination factor 3, mitochondrial OS=Drosophila melanogaster OX=7227 GN=mTerf3 PE=2 SV=1;	PF02536.16	mTERF	mTERF
LOC113803405	TBC1 domain family member 30-like	0.313488	-1.67352	5.04426e-06	5.49749e-05	yes	down	0.19	0.18	0.34	1.41	1.26	2.26	0.236667	1.64333	------	------	------	------	------	------	COG5210	S:Function unknown	XP_027209984.1	TBC1 domain family member 30-like [Penaeus vannamei]	sp|Q69ZT9|TBC30_MOUSE;	TBC1 domain family member 30 OS=Mus musculus OX=10090 GN=Tbc1d30 PE=1 SV=2;	PF00566.20	RabGAP-TBC	Rab-GTPase-TBC domain
LOC113803409	uncharacterized LOC113803409, transcript variant X1	97.3217	6.60469	6.98923e-05	0.000551875	yes	up	1.2	0.22	1.17	0	0	0	0.863333	0	------	------	------	------	------	------	------	------	XP_027209987.1	uncharacterized protein LOC113803409 isoform X1 [Penaeus vannamei]	------	------	------	------	------
LOC113803410	uncharacterized LOC113803410	39.8577	5.31679	0.00635552	0.0250857	yes	up	1.68	0	0.76	0	0	0.13	0.813333	0.0433333	------	------	------	------	------	------	------	------	XP_027209990.1	uncharacterized protein LOC113803410 [Penaeus vannamei]	------	------	------	------	------
LOC113803413	uncharacterized LOC113803413	28.0166	4.80821	0.00242983	0.0114243	yes	up	2.16	0.28	0.49	0.18	0	0	0.976667	0.06	------	------	------	------	------	------	------	------	XP_027209994.1	uncharacterized protein LOC113803413 [Penaeus vannamei]	------	------	------	------	------
LOC113803426	ras-related protein Rab-8B-like, transcript variant X1	2.00602	1.00433	0.0120743	0.0420342	yes	up	4.06	3.22	2.74	2.91	2.55	3.89	3.34	3.11667	GO:0003924;GO:0005525	MF:GTPase activity;MF:GTP binding;	K07902	RAB8B	map04530	Tight junction	ENOG410XPUI	S:Function unknown	XP_027210004.1	ras-related protein Rab-8B-like isoform X1 [Penaeus vannamei]	sp|Q2HJI8|RAB8B_BOVIN;	Ras-related protein Rab-8B OS=Bos taurus OX=9913 GN=RAB8B PE=2 SV=1;	PF00071.24;PF08477.15;PF00025.23;PF01926.25;PF04670.14	Ras;Roc;Arf;MMR_HSR1;Gtr1_RagA	Ras family;Ras of Complex, Roc, domain of DAPkinase;ADP-ribosylation factor family;50S ribosome-binding GTPase;Gtr1/RagA G protein conserved region
LOC113803428	PHD finger protein 12-like	0.434777	-1.20165	0.00262145	0.012169	yes	down	1.93	1.09	0.79	4.32	5.14	7.47	1.27	5.64333	GO:0000122;GO:0006355;GO:0070822;GO:0005634;GO:0003714;GO:0003712;GO:0046872;GO:0005524	BP:negative regulation of transcription from RNA polymerase II promoter;BP:regulation of transcription, DNA-templated;CC:Sin3-type complex;CC:nucleus;MF:transcription corepressor activity;MF:transcription cofactor activity;MF:metal ion binding;MF:ATP binding;	------	------	------	------	ENOG410XQQA	S:Function unknown	XP_027210008.1	PHD finger protein 12-like [Penaeus vannamei]	sp|Q96QT6|PHF12_HUMAN;	PHD finger protein 12 OS=Homo sapiens OX=9606 GN=PHF12 PE=1 SV=2;	PF00628.31;PF16737.7	PHD;PHF12_MRG_bd	PHD-finger;PHD finger protein 12 MRG binding domain
LOC113803432	uncharacterized LOC113803432	0.498644	-1.00392	0.00122232	0.00643859	yes	down	3.49	2.71	3.71	9.39	8.67	20.6	3.30333	12.8867	GO:0046872;GO:0004842	MF:metal ion binding;MF:ubiquitin-protein transferase activity;	K11967	ANKIB1	------	------	ENOG410XP9Y	O:Posttranslational modification, protein turnover, chaperones	ROT78172.1	putative ankyrin repeat and IBR domain-containing protein 1-like [Penaeus vannamei]	------	------	------	------	------
LOC113803449	uncharacterized LOC113803449, transcript variant X2	10.5596	3.40048	4.32847e-08	7.90511e-07	yes	up	36.12	11.34	4.43	3.44	2.2	3.52	17.2967	3.05333	------	------	------	------	------	------	------	------	XP_027210031.1	uncharacterized protein LOC113803449 [Penaeus vannamei]	------	------	------	------	------
LOC113803450	uncharacterized LOC113803450	10.8091	3.43417	7.1264e-17	5.68278e-15	yes	up	71.66	40.95	27.86	6.72	6.03	15.88	46.8233	9.54333	------	------	------	------	------	------	------	------	XP_042876577.1	cell wall integrity and stress response component 1-like [Penaeus japonicus]	------	------	------	------	------
LOC113803464	glutamate receptor ionotropic, NMDA 1-like	2.23511	1.16035	0.0116476	0.040947	yes	up	1.65	0.83	2.27	1.24	0.91	2.1	1.58333	1.41667	GO:0016021;GO:0005886;GO:0004970	CC:integral component of membrane;CC:plasma membrane;MF:ionotropic glutamate receptor activity;	K05313	GRIN	------	------	ENOG410YYDD;ENOG41120B7;ENOG410XRUE	U:Intracellular trafficking, secretion, and vesicular transport;P:Inorganic ion transport and metabolism;U:Intracellular trafficking, secretion, and vesicular transport	XP_037778483.1	glutamate receptor-like isoform X2 [Penaeus monodon]	sp|Q21415|GLR3_CAEEL;	Glutamate receptor ionotropic, kainate glr-3 OS=Caenorhabditis elegans OX=6239 GN=glr-3 PE=1 SV=3;	PF00060.28;PF00497.22	Lig_chan;SBP_bac_3	Ligand-gated ion channel;Bacterial extracellular solute-binding proteins, family 3
LOC113803465	surface protein-like	2.58905	1.37242	1.86478e-05	0.000174944	yes	up	465.19	210.38	350.1	247.09	227.9	276.02	341.89	250.337	------	------	------	------	------	------	ENOG410Y6GD	S:Function unknown	XP_027210060.1	uncharacterized protein LOC113803465 [Penaeus vannamei]	sp|Q8IZQ5|SELH_HUMAN;	Selenoprotein H OS=Homo sapiens OX=9606 GN=SELENOH PE=1 SV=2;	------	------	------
LOC113803466	uncharacterized LOC113803466	0.337576	-1.56672	0.00221678	0.010577	yes	down	0.45	0.59	1.22	3.48	2.45	6.3	0.753333	4.07667	------	------	------	------	------	------	------	------	------	------	------	------	------	------	------
LOC113803477	uncharacterized LOC113803477, transcript variant X1	0.368827	-1.43898	0.000788409	0.00445603	yes	down	0.51	0.31	0.36	1.56	1.46	3.38	0.393333	2.13333	GO:0035556;GO:0000285;GO:0046872;GO:0016887;GO:0005524	BP:intracellular signal transduction;MF:1-phosphatidylinositol-3-phosphate 5-kinase activity;MF:metal ion binding;MF:ATPase activity;MF:ATP binding;	K00921	PIKFYVE, FAB1	map04145;map04070;map04810;map00562	Phagosome;Phosphatidylinositol signaling system;Regulation of actin cytoskeleton;Inositol phosphate metabolism	COG0459	O:Posttranslational modification, protein turnover, chaperones	XP_037795533.1	1-phosphatidylinositol 3-phosphate 5-kinase-like isoform X2 [Penaeus monodon]	sp|Q9Y2I7|FYV1_HUMAN;	1-phosphatidylinositol 3-phosphate 5-kinase OS=Homo sapiens OX=9606 GN=PIKFYVE PE=1 SV=3;	------	------	------
LOC113803500	uncharacterized LOC113803500	15.7097	3.97358	2.44172e-07	3.71751e-06	yes	up	14.42	22.35	33.62	3.7	3.04	0.67	23.4633	2.47	------	------	------	------	------	------	------	------	QYI48653.1	arasin-like protein [Penaeus vannamei]	------	------	------	------	------
LOC113803501	uncharacterized LOC113803501	2.81943	1.4954	0.000354413	0.00224908	yes	up	47.75	66.03	69.54	44.31	50.21	20.78	61.1067	38.4333	------	------	------	------	------	------	------	------	ROT72892.1	hypothetical protein C7M84_008701 [Penaeus vannamei]	------	------	------	------	------
LOC113803506	endochitinase-like	0.325866	-1.61765	0.000291944	0.00190854	yes	down	0.66	0.38	0.44	4.32	4.07	4.68	0.493333	4.35667	GO:0005975;GO:0005576;GO:0004568;GO:0008061;GO:0004553	BP:carbohydrate metabolic process;CC:extracellular region;MF:chitinase activity;MF:chitin binding;MF:hydrolase activity, hydrolyzing O-glycosyl compounds;	K01183	E3.2.1.14	map00520	Amino sugar and nucleotide sugar metabolism	COG3325	G:Carbohydrate transport and metabolism	ROT78096.1	chitinase 1C [Penaeus vannamei]	sp|P36362|CHIT_MANSE;	Endochitinase OS=Manduca sexta OX=7130 PE=2 SV=1;	PF00704.30	Glyco_hydro_18	Glycosyl hydrolases family 18
LOC113803518	dynamin-1-like protein, transcript variant X1	0.391766	-1.35194	3.98855e-05	0.000338145	yes	down	4.02	4.52	2.81	11.16	9.91	10.81	3.78333	10.6267	GO:0000266;GO:0016559;GO:0003924;GO:0005525	BP:mitochondrial fission;BP:peroxisome fission;MF:GTPase activity;MF:GTP binding;	K17065	DNM1L	map04621;map04217;map04668;map04214	NOD-like receptor signaling pathway;Necroptosis;TNF signaling pathway;Apoptosis - fly	COG0699	S:Function unknown	ROT78106.1	Dynamin-1-like protein [Penaeus vannamei]	sp|O00429|DNM1L_HUMAN;	Dynamin-1-like protein OS=Homo sapiens OX=9606 GN=DNM1L PE=1 SV=2;	PF01031.22;PF00350.25;PF02212.20;PF01926.25	Dynamin_M;Dynamin_N;GED;MMR_HSR1	Dynamin central region;Dynamin family;Dynamin GTPase effector domain;50S ribosome-binding GTPase
LOC113803522	carbonyl reductase [NADPH] 1-like	4.09925	2.03536	1.02768e-07	1.71721e-06	yes	up	74.98	43.64	53.57	28.95	30.3	16.9	57.3967	25.3833	GO:0016491	MF:oxidoreductase activity;	K00079	CBR1	map00590;map05208;map05204;map00790;map00980	Arachidonic acid metabolism;Chemical carcinogenesis - reactive oxygen species;Chemical carcinogenesis - DNA adducts;Folate biosynthesis;Metabolism of xenobiotics by cytochrome P450	COG1028	S:Function unknown	XP_027210116.1	carbonyl reductase [NADPH] 1-like [Penaeus vannamei]	sp|P48758|CBR1_MOUSE;	Carbonyl reductase [NADPH] 1 OS=Mus musculus OX=10090 GN=Cbr1 PE=1 SV=3;	PF00106.27;PF13561.8;PF08659.12	adh_short;adh_short_C2;KR	short chain dehydrogenase;Enoyl;KR domain
LOC113803524	uncharacterized LOC113803524	27.9026	4.80233	1.69683e-19	1.93848e-17	yes	up	38.64	47.76	46.87	2.76	2.39	2.75	44.4233	2.63333	------	------	------	------	------	------	------	------	QYI48653.1	arasin-like protein [Penaeus vannamei]	------	------	------	------	------
LOC113803533	-	3.48208	1.79995	0.00368596	0.0162222	yes	up	23.35	111.95	54.14	42.25	42.79	10.6	63.1467	31.88	GO:0062023;GO:0005615	CC:collagen-containing extracellular matrix;CC:extracellular space;	K05467	ANGPT4	map04015;map04014;map04010;map04066;map04151	Rap1 signaling pathway;Ras signaling pathway;MAPK signaling pathway;HIF-1 signaling pathway;PI3K-Akt signaling pathway	ENOG410ZYS4	S:Function unknown	XP_027221359.1	ficolin-1-like [Penaeus vannamei]	sp|Q9WVH6|ANGP4_MOUSE;	Angiopoietin-4 OS=Mus musculus OX=10090 GN=Angpt4 PE=1 SV=1;	------	------	------
LOC113803548	histone acetyltransferase KAT6B-like	0.369952	-1.43459	4.4913e-06	4.962e-05	yes	down	1.07	0.86	0.96	3.82	3.53	8.46	0.963333	5.27	------	------	K24807	ZBTB49	------	------	ENOG410YZWM;COG5048;ENOG410ZTM5	S:Function unknown;	XP_027210135.1	histone acetyltransferase KAT6B-like [Penaeus vannamei]	sp|P60319|KEN_DROYA;	Probable transcription factor Ken;	PF00096.28;PF13465.8;PF13894.8	zf-C2H2;zf-H2C2_2;zf-C2H2_4	Zinc finger, C2H2 type;Zinc-finger double domain;C2H2-type zinc finger
LOC113803549	uncharacterized LOC113803549	0.293024	-1.77091	9.57991e-05	0.000728797	yes	down	0.29	0.16	0.35	1.52	1.28	2.64	0.266667	1.81333	------	------	------	------	------	------	ENOG4112B0S	S:Function unknown	ROT78076.1	hypothetical protein C7M84_003214 [Penaeus vannamei]	------	------	PF16059.7	DUF4801	Domain of unknown function
LOC113803550	uncharacterized LOC113803550, transcript variant X1	0.251852	-1.98935	1.27036e-05	0.000124698	yes	down	0.54	0.26	0.77	3.28	3.01	7.6	0.523333	4.63	------	------	------	------	------	------	------	------	XP_027210137.1	uncharacterized protein LOC113803550 isoform X1 [Penaeus vannamei]	------	------	------	------	------
LOC113803561	RNA-binding protein squid-like, transcript variant X1	2.26145	1.17725	6.38374e-06	6.75619e-05	yes	up	1327.77	1283.18	1177.21	1068.35	1117	898.68	1262.72	1028.01	GO:0003723	MF:RNA binding;	K03102	SQD	map04320	Dorso-ventral axis formation	COG0724	S:Function unknown	XP_027210150.1	RNA-binding protein squid-like isoform X1 [Penaeus vannamei]	sp|Q08473|SQD_DROME;	RNA-binding protein squid OS=Drosophila melanogaster OX=7227 GN=sqd PE=1 SV=3;	PF00076.24;PF16367.7;PF14605.8	RRM_1;RRM_7;Nup35_RRM_2	RNA recognition motif.;RNA recognition motif;Nup53/35/40-type RNA recognition motif
LOC113803565	protein NYNRIN-like	0.0299788	-5.05991	0.00431738	0.0185451	yes	down	0	0	0	0.61	0.61	1.14	0	0.786667	GO:0015074;GO:0003964;GO:0004190;GO:0003676;GO:0004519	BP:DNA integration;MF:RNA-directed DNA polymerase activity;MF:aspartic-type endopeptidase activity;MF:nucleic acid binding;MF:endonuclease activity;	------	------	------	------	COG2801	L:Replication, recombination and repair	XP_027210156.1	protein NYNRIN-like [Penaeus vannamei]	sp|O92815|POL_WDSV;	Gag-Pol polyprotein OS=Walleye dermal sarcoma virus OX=39720 GN=gag-pol PE=1 SV=2;	PF00665.28	rve	Integrase core domain
LOC113803571	platelet-activating factor acetylhydrolase-like	0.0656972	-3.92802	1.19474e-08	2.47363e-07	yes	down	0.2	0.16	0.19	5.46	6.82	2.37	0.183333	4.88333	GO:0016042;GO:0003847	BP:lipid catabolic process;MF:1-alkyl-2-acetylglycerophosphocholine esterase activity;	K01062	PLA2G7, PAFAH	map00565	Ether lipid metabolism	ENOG4111FH0	I:Lipid transport and metabolism	ROT78069.1	Platelet-activating factor acetylhydrolase [Penaeus vannamei]	sp|P70683|PAFA_CAVPO;	Platelet-activating factor acetylhydrolase OS=Cavia porcellus OX=10141 GN=PLA2G7 PE=2 SV=1;	PF03403.15;PF12740.9;PF12146.10;PF12697.9;PF00561.22;PF00326.23	PAF-AH_p_II;Chlorophyllase2;Hydrolase_4;Abhydrolase_6;Abhydrolase_1;Peptidase_S9	Platelet-activating factor acetylhydrolase, isoform II;Chlorophyllase enzyme;Serine aminopeptidase, S33;Alpha/beta hydrolase family;alpha/beta hydrolase fold;Prolyl oligopeptidase family
LOC113803610	proprotein convertase subtilisin/kexin type 5-like, transcript variant X1	10.8739	3.44279	1.34404e-16	1.02122e-14	yes	up	12.32	6.35	9.24	1.19	1.12	2.82	9.30333	1.71	------	------	------	------	------	------	------	------	XP_027210200.1	proprotein convertase subtilisin/kexin type 5-like [Penaeus vannamei]	------	------	------	------	------
LOC113803617	mucin-2-like	0.0144862	-6.10918	5.80008e-05	0.000468075	yes	down	0	0	0	197.81	181.35	118.09	0	165.75	------	------	------	------	------	------	------	------	XP_027210219.1	mucin-2-like [Penaeus vannamei]	------	------	------	------	------
LOC113803631	protein FAM162B-like	2.37544	1.2482	0.000327102	0.00210254	yes	up	27.68	26.82	48.06	24.46	27.13	37.78	34.1867	29.79	GO:0016021	CC:integral component of membrane;	------	------	------	------	ENOG411278E	S:Function unknown	XP_027210232.1	protein FAM162B-like [Penaeus vannamei]	sp|Q29DG0|U389_DROPS;	UPF0389 protein GA21628 OS=Drosophila pseudoobscura pseudoobscura OX=46245 GN=GA21628 PE=3 SV=2;	PF06388.13	DUF1075	Protein of unknown function
LOC113803632	trichohyalin-like	0.280725	-1.83277	4.34237e-08	7.9215e-07	yes	down	0.5	0.61	0.54	3.39	3.85	3.25	0.55	3.49667	GO:0010506;GO:0005615	BP:regulation of autophagy;CC:extracellular space;	K20478	GOLGB1	------	------	ENOG410XUHJ	S:Function unknown	XP_027210233.1	trichohyalin-like [Penaeus vannamei]	------	------	------	------	------
LOC113803635	40S ribosomal protein S10-like, transcript variant X1	3.04855	1.60812	1.06628e-07	1.76887e-06	yes	up	4061.33	5045.67	5113.15	3034.27	3140.13	2057.1	4740.05	2743.83	GO:0005840	CC:ribosome;	K02947	RP-S10e, RPS10	map03010;map05171	Ribosome;Coronavirus disease - COVID-19	COG5045	J:Translation, ribosomal structure and biogenesis	XP_037785448.1	40S ribosomal protein S10-like isoform X1 [Penaeus monodon]	sp|P63325|RS10_MOUSE;	40S ribosomal protein S10 OS=Mus musculus OX=10090 GN=Rps10 PE=1 SV=1;	PF03501.17	S10_plectin	Plectin/S10 domain
LOC113803636	gastrula zinc finger protein XlCGF8.2DB-like, transcript variant X1	0.333921	-1.58242	0.000966944	0.00528701	yes	down	0.3	0.45	0.49	1.83	1.48	3.85	0.413333	2.38667	------	------	K09191	GTF3A	------	------	------	------	XP_027210239.1	gastrula zinc finger protein XlCGF8.2DB-like isoform X1 [Penaeus vannamei]	------	------	PF13465.8;PF00096.28;PF13894.8	zf-H2C2_2;zf-C2H2;zf-C2H2_4	Zinc-finger double domain;Zinc finger, C2H2 type;C2H2-type zinc finger
LOC113803637	uncharacterized LOC113803637	3.05139	1.60947	0.000253735	0.00169311	yes	up	21.63	26.06	33.63	21.22	17.38	8.72	27.1067	15.7733	------	------	------	------	------	------	------	------	XP_042883545.1	mucin-2-like [Penaeus japonicus]	------	------	------	------	------
LOC113803638	mucin-2-like	2.62445	1.39201	2.31903e-08	4.50603e-07	yes	up	302	324.47	392.88	220.11	163.86	192.03	339.783	192	------	------	------	------	------	------	------	------	XP_027210246.1	mucin-2-like, partial [Penaeus vannamei]	------	------	------	------	------
LOC113803643	uncharacterized LOC113803643	5.87643	2.55494	2.52401e-09	5.98773e-08	yes	up	120.4	69.72	208.89	43.9	43.42	33.69	133.003	40.3367	------	------	------	------	------	------	------	------	------	------	------	------	------	------	------
LOC113803644	alpha/beta-gliadin A-III-like, transcript variant X1	12.6748	3.66389	5.71664e-16	3.90185e-14	yes	up	3522.03	4088.15	1420.15	432.43	528.08	203.68	3010.11	388.063	------	------	------	------	------	------	------	------	XP_027210252.1	protein SEY1-like isoform X1 [Penaeus vannamei]	------	------	------	------	------
LOC113803654	BRCA1-A complex subunit Abraxas 1-like	0.435451	-1.19942	4.53204e-05	0.000379429	yes	down	1.02	0.74	0.83	3.21	3.25	5.19	0.863333	3.88333	------	------	K20799	FAM175B, ABRO1	------	------	ENOG4110D5E;ENOG410ZUYJ	S:Function unknown;	XP_027210261.1	BRCA1-A complex subunit Abraxas 1-like [Penaeus vannamei]	sp|Q6P4W0|ABRX2_XENTR;	BRISC complex subunit Abraxas 2 OS=Xenopus tropicalis OX=8364 GN=abraxas2 PE=2 SV=2;	------	------	------
LOC113803656	uncharacterized LOC113803656	0.248148	-2.01073	1.13733e-10	3.49622e-09	yes	down	0.32	0.28	0.25	1.67	1.65	3.59	0.283333	2.30333	------	------	K15200	GTF3C2	------	------	ENOG410YFGF	K:Transcription	XP_027210263.1	uncharacterized protein LOC113803656 [Penaeus vannamei]	sp|Q8BL74|TF3C2_MOUSE;	General transcription factor 3C polypeptide 2 OS=Mus musculus OX=10090 GN=Gtf3c2 PE=2 SV=2;	------	------	------
LOC113803657	uncharacterized LOC113803657, transcript variant X2	0.183727	-2.44436	6.51078e-18	5.83495e-16	yes	down	1.28	1.12	1.41	10.01	11.32	19.47	1.27	13.6	------	------	------	------	------	------	------	------	------	------	------	------	------	------	------
LOC113803662	uncharacterized LOC113803662	3.25606	1.70313	1.84829e-07	2.89332e-06	yes	up	79.55	41.52	87.61	38.77	35.16	48.81	69.56	40.9133	------	------	------	------	------	------	------	------	XP_027210268.1	uncharacterized protein LOC113803662 [Penaeus vannamei]	------	------	------	------	------
LOC113803665	leukocyte elastase inhibitor-like	2.5347	1.34181	0.000244414	0.00163633	yes	up	20.03	11.89	18.45	13.64	12.66	9.91	16.79	12.07	GO:0005615;GO:0004867	CC:extracellular space;MF:serine-type endopeptidase inhibitor activity;	------	------	------	------	COG4826	O:Posttranslational modification, protein turnover, chaperones	XP_027210272.1	leukocyte elastase inhibitor-like [Penaeus vannamei]	sp|P30740|ILEU_HUMAN;	Leukocyte elastase inhibitor OS=Homo sapiens OX=9606 GN=SERPINB1 PE=1 SV=1;	PF00079.22	Serpin	Serpin
LOC113803666	leukocyte elastase inhibitor-like	11.5632	3.53147	2.80413e-08	5.35812e-07	yes	up	8.69	6.45	13.18	1.36	2.5	0.39	9.44	1.41667	GO:0005615;GO:0004867	CC:extracellular space;MF:serine-type endopeptidase inhibitor activity;	------	------	------	------	COG4826	O:Posttranslational modification, protein turnover, chaperones	XP_027210273.1	leukocyte elastase inhibitor-like [Penaeus vannamei]	sp|P30740|ILEU_HUMAN;	Leukocyte elastase inhibitor OS=Homo sapiens OX=9606 GN=SERPINB1 PE=1 SV=1;	PF00079.22	Serpin	Serpin
LOC113803667	leukocyte elastase inhibitor-like	209.116	7.70816	3.14863e-44	2.02872e-41	yes	up	2671.11	1810.43	355.98	15.07	14.61	11.41	1612.51	13.6967	GO:0005615;GO:0004867	CC:extracellular space;MF:serine-type endopeptidase inhibitor activity;	------	------	------	------	COG4826	O:Posttranslational modification, protein turnover, chaperones	XP_027210274.1	leukocyte elastase inhibitor-like [Penaeus vannamei]	sp|Q5I0S8|ILEU_XENTR;	Leukocyte elastase inhibitor OS=Xenopus tropicalis OX=8364 GN=serpinb1 PE=2 SV=1;	PF00079.22	Serpin	Serpin
LOC113803681	-	2.90819	1.54012	0.000364325	0.00230139	yes	up	10.06	11.9	13.48	9.85	8.33	4.12	11.8133	7.43333	GO:0005615;GO:0004867	CC:extracellular space;MF:serine-type endopeptidase inhibitor activity;	------	------	------	------	COG4826	O:Posttranslational modification, protein turnover, chaperones	ROT78002.1	serine proteinase inhibitor 7 [Penaeus vannamei]	sp|P80229|ILEU_PIG;	Leukocyte elastase inhibitor OS=Sus scrofa OX=9823 GN=SERPINB1 PE=1 SV=1;	------	------	------
LOC113803690	peptidyl-prolyl cis-trans isomerase NIMA-interacting 4-like	2.72728	1.44746	0.000241476	0.00162003	yes	up	25.44	55.02	39.89	28.17	20.84	24.51	40.1167	24.5067	GO:0006364;GO:0003755;GO:0003677	BP:rRNA processing;MF:peptidyl-prolyl cis-trans isomerase activity;MF:DNA binding;	K09579	PIN4	------	------	COG0760	O:Posttranslational modification, protein turnover, chaperones	XP_027210302.1	peptidyl-prolyl cis-trans isomerase NIMA-interacting 4-like [Penaeus vannamei]	sp|Q503Y7|PIN4_DANRE;	Peptidyl-prolyl cis-trans isomerase NIMA-interacting 4 OS=Danio rerio OX=7955 GN=pin4 PE=2 SV=1;	PF13616.8;PF00639.23	Rotamase_3;Rotamase	PPIC-type PPIASE domain;PPIC-type PPIASE domain
LOC113803691	14-3-3 protein zeta	2.04434	1.03164	3.46068e-05	0.000300025	yes	up	802.31	901.06	790.58	732.73	767.45	723.53	831.317	741.237	------	------	K16197	YWHAB_Q_Z	map04110;map04114;map05160;map04390;map04391;map05161;map04013;map04212;map05203;map04151	Cell cycle;Oocyte meiosis;Hepatitis C;Hippo signaling pathway;Hippo signaling pathway - fly;Hepatitis B;MAPK signaling pathway - fly;Longevity regulating pathway - worm;Viral carcinogenesis;PI3K-Akt signaling pathway	COG5040	T:Signal transduction mechanisms	XP_027210306.1	14-3-3 protein zeta [Penaeus vannamei]	sp|Q2F637|1433Z_BOMMO;	14-3-3 protein zeta OS=Bombyx mori OX=7091 GN=14-3-3zeta PE=2 SV=2;	PF00244.22	41701	14-3-3 protein
LOC113803692	monocarboxylate transporter 12-B-like	10.8771	3.44322	8.08325e-20	9.50402e-18	yes	up	38.78	25.63	14.32	4.06	4.97	4.51	26.2433	4.51333	------	------	K08186;K11810	SLC16A9;SLC16A12	------	------	COG0477	G:Carbohydrate transport and metabolism	XP_027210303.1	monocarboxylate transporter 12-B-like [Penaeus vannamei]	sp|Q503M4|MT12B_DANRE;	Monocarboxylate transporter 12-B OS=Danio rerio OX=7955 GN=slc16a12b PE=2 SV=1;	PF07690.18	MFS_1	Major Facilitator Superfamily
LOC113803706	uncharacterized LOC113803706	4.72384	2.23996	1.63301e-15	1.02352e-13	yes	up	20.56	27.93	18.18	8.93	7.09	10.64	22.2233	8.88667	------	------	------	------	------	------	------	------	XP_027210317.1	uncharacterized protein LOC113803706 [Penaeus vannamei]	------	------	------	------	------
LOC113803707	uncharacterized LOC113803707	30.0195	4.90783	1.36769e-16	1.03431e-14	yes	up	9.53	15.55	2.92	0.62	0.51	0.59	9.33333	0.573333	------	------	------	------	------	------	------	------	XP_027210318.1	uncharacterized protein LOC113803707 [Penaeus vannamei]	------	------	PF07716.17	bZIP_2	Basic region leucine zipper
LOC113803711	uncharacterized LOC113803711	133.797	7.0639	2.94542e-06	3.44053e-05	yes	up	0.47	1.09	0.4	0	0	0	0.653333	0	------	------	------	------	------	------	------	------	XP_027210322.1	uncharacterized protein LOC113803711 [Penaeus vannamei]	------	------	PF07716.17	bZIP_2	Basic region leucine zipper
LOC113803720	uncharacterized LOC113803720	0.0433742	-4.52702	0.000998694	0.00543112	yes	down	0	0.07	0	0.93	1.23	0.56	0.0233333	0.906667	------	------	------	------	------	------	------	------	XP_027210331.1	uncharacterized protein LOC113803720 [Penaeus vannamei]	------	------	------	------	------
LOC113803755	60S ribosomal protein L15-like	3.48528	1.80127	1.06318e-08	2.22701e-07	yes	up	1630.4	1965.21	2015.28	1109.04	1080.58	720.63	1870.3	970.083	GO:0002181;GO:0006412;GO:0005840;GO:0022625;GO:0003735;GO:0003723	BP:cytoplasmic translation;BP:translation;CC:ribosome;CC:cytosolic large ribosomal subunit;MF:structural constituent of ribosome;MF:RNA binding;	K02877	RP-L15e, RPL15	map03010;map05171	Ribosome;Coronavirus disease - COVID-19	COG1632	J:Translation, ribosomal structure and biogenesis	XP_027210381.1	60S ribosomal protein L15-like [Penaeus vannamei]	sp|Q9XYC2|RL15_FAXLI;	60S ribosomal protein L15 OS=Faxonius limosus OX=28379 GN=RPL15 PE=2 SV=3;	PF00827.19	Ribosomal_L15e	Ribosomal L15
LOC113803766	zinc finger protein 175-like	0.485654	-1.042	0.000216433	0.0014767	yes	down	1.32	1.29	1.48	4.65	4.45	7.94	1.36333	5.68	------	------	K09228	KRAB	map05168	Herpes simplex virus 1 infection	COG5048	S:Function unknown	XP_027210391.1	zinc finger protein 175-like [Penaeus vannamei]	sp|Q9Y462|ZN711_HUMAN;	Zinc finger protein 711 OS=Homo sapiens OX=9606 GN=ZNF711 PE=1 SV=2;	PF13894.8;PF00096.28;PF13465.8	zf-C2H2_4;zf-C2H2;zf-H2C2_2	C2H2-type zinc finger;Zinc finger, C2H2 type;Zinc-finger double domain
LOC113803772	tetratricopeptide repeat protein 21B-like	0.156575	-2.67507	4.31999e-06	4.78136e-05	yes	down	0.07	0.05	0.05	0.54	0.48	1.22	0.0566667	0.746667	------	------	K19673	TTC21B, IFT139B	------	------	ENOG410XV69	S:Function unknown	XP_027210397.1	LOW QUALITY PROTEIN: tetratricopeptide repeat protein 21B-like [Penaeus vannamei]	sp|Q7Z4L5|TT21B_HUMAN;	Tetratricopeptide repeat protein 21B OS=Homo sapiens OX=9606 GN=TTC21B PE=1 SV=2;	PF14559.8;PF07719.19;PF13428.8;PF13432.8;PF00515.30;PF13181.8;PF12895.9;PF13424.8;PF13176.8;PF13431.8;PF13414.8;PF09976.11	TPR_19;TPR_2;TPR_14;TPR_16;TPR_1;TPR_8;ANAPC3;TPR_12;TPR_7;TPR_17;TPR_11;TPR_21	Tetratricopeptide repeat;Tetratricopeptide repeat;Tetratricopeptide repeat;Tetratricopeptide repeat;Tetratricopeptide repeat;Tetratricopeptide repeat;Anaphase-promoting complex, cyclosome, subunit 3;Tetratricopeptide repeat;Tetratricopeptide repeat;Tetratricopeptide repeat;TPR repeat;Tetratricopeptide repeat-like domain
LOC113803787	transcriptional regulator ATRX homolog	0.221841	-2.1724	6.89289e-15	3.89582e-13	yes	down	3.33	2.13	2.38	20.5	20.72	26.03	2.61333	22.4167	------	------	------	------	------	------	------	------	XP_027210412.1	transcriptional regulator ATRX homolog [Penaeus vannamei]	------	------	------	------	------
LOC113803791	uncharacterized LOC113803791	0.22484	-2.15303	1.30879e-16	9.99144e-15	yes	down	3.73	2.59	2.51	21.24	19.98	35.12	2.94333	25.4467	GO:0008270;GO:0003676	MF:zinc ion binding;MF:nucleic acid binding;	------	------	------	------	ENOG4111IJJ	S:Function unknown	XP_027210416.1	uncharacterized protein LOC113803791 [Penaeus vannamei]	sp|Q99PP2|ZN318_MOUSE;	Zinc finger protein 318 OS=Mus musculus OX=10090 GN=Znf318 PE=1 SV=3;	------	------	------
LOC113803795	zinc finger and BTB domain-containing protein 14-like	0.340063	-1.55612	6.95421e-05	0.000549918	yes	down	0.86	0.97	0.65	3.48	3.15	7.5	0.826667	4.71	------	------	------	------	------	------	ENOG4110XKF;ENOG4111H3T	S:Function unknown;	XP_027210419.1	zinc finger and BTB domain-containing protein 14-like [Penaeus vannamei]	sp|Q24174|ABRU_DROME;	Protein abrupt OS=Drosophila melanogaster OX=7227 GN=ab PE=1 SV=2;	PF00651.33;PF13894.8;PF00096.28;PF12171.10;PF13465.8	BTB;zf-C2H2_4;zf-C2H2;zf-C2H2_jaz;zf-H2C2_2	BTB/POZ domain;C2H2-type zinc finger;Zinc finger, C2H2 type;Zinc-finger double-stranded RNA-binding;Zinc-finger double domain
LOC113803812	uncharacterized LOC113803812	15.8334	3.9849	0.00163923	0.00820025	yes	up	0.72	0.72	0.91	0	0.08	0.22	0.783333	0.1	------	------	------	------	------	------	------	------	XP_027210437.1	uncharacterized protein LOC113803812 [Penaeus vannamei]	------	------	------	------	------
LOC113803822	histone deacetylase HDT3-like	0.330582	-1.59692	0.000218769	0.00149066	yes	down	0.18	0.28	0.37	1.67	1.14	2.12	0.276667	1.64333	GO:0007275;GO:0005737;GO:0005856;GO:0043204;GO:0030027;GO:0030426	BP:multicellular organism development;CC:cytoplasm;CC:cytoskeleton;CC:perikaryon;CC:lamellipodium;CC:growth cone;	------	------	------	------	------	------	XP_037805027.1	protein enabled homolog [Penaeus monodon]	------	------	------	------	------
LOC113803831	techylectin-5A-like	5.40151	2.43336	1.02189e-05	0.000102623	yes	up	2.7	1.29	1.3	0.6	0.71	0.48	1.76333	0.596667	------	------	K10104;K05465	FCN;ANGPT1	map04015;map04014;map05323;map04010;map04151;map04066	Rap1 signaling pathway;Ras signaling pathway;Rheumatoid arthritis;MAPK signaling pathway;PI3K-Akt signaling pathway;HIF-1 signaling pathway	ENOG410ZYS4	S:Function unknown	XP_027210447.1	techylectin-5A-like [Penaeus vannamei]	sp|Q15389|ANGP1_HUMAN;	Angiopoietin-1 OS=Homo sapiens OX=9606 GN=ANGPT1 PE=1 SV=2;	PF00147.20	Fibrinogen_C	Fibrinogen beta and gamma chains, C-terminal globular domain
LOC113803835	ubiquitin-fold modifier-conjugating enzyme 1, transcript variant X1	2.23972	1.16332	1.02358e-05	0.000102728	yes	up	48.73	52.45	48.21	43.61	42.12	36.52	49.7967	40.75	GO:0071569;GO:0061657	BP:protein ufmylation;MF:UFM1 conjugating enzyme activity;	K12165	UFC1	------	------	ENOG410ZBCX	O:Posttranslational modification, protein turnover, chaperones	ROT80884.1	Ubiquitin-fold modifier-conjugating enzyme 1 [Penaeus vannamei]	sp|Q178A5|UFC1_AEDAE;	Ubiquitin-fold modifier-conjugating enzyme 1 OS=Aedes aegypti OX=7159 GN=AAEL005968 PE=3 SV=1;	PF08694.13	UFC1	Ubiquitin-fold modifier-conjugating enzyme 1
LOC113803858	uncharacterized LOC113803858	0.437835	-1.19154	0.00121381	0.00640421	yes	down	1.34	1.54	0.84	5.05	4.72	6.37	1.24	5.38	GO:0005975;GO:0061400;GO:0016301;GO:0003700;GO:0016773;GO:0008234	BP:carbohydrate metabolic process;BP:positive regulation of transcription from RNA polymerase II promoter in response to calcium ion;MF:kinase activity;MF:transcription factor activity, sequence-specific DNA binding;MF:phosphotransferase activity, alcohol group as acceptor;MF:cysteine-type peptidase activity;	K21595	CARF	------	------	------	------	XP_027210470.1	uncharacterized protein LOC113803858 [Penaeus vannamei]	------	------	PF15299.8	ALS2CR8	Amyotrophic lateral sclerosis 2 chromosomal region candidate gene 8
LOC113803873	ovoinhibitor-like	2.40372	1.26527	0.000385954	0.0024181	yes	up	372.87	175.77	423.44	253.13	241.25	261.82	324.027	252.067	------	------	K23615	SPIK5	------	------	ENOG410YP7C	S:Function unknown	XP_027210484.1	LOW QUALITY PROTEIN: ovoinhibitor-like [Penaeus vannamei]	sp|P0DKM7|TU91_LOPOL;	Turripeptide Lol9.1 OS=Lophiotoma olangoensis OX=2420066 PE=2 SV=1;	PF00050.23;PF07648.17	Kazal_1;Kazal_2	Kazal-type serine protease inhibitor domain;Kazal-type serine protease inhibitor domain
LOC113803875	ovoinhibitor-like, transcript variant X3	0.217946	-2.19795	8.4926e-07	1.1362e-05	yes	down	2.52	1.72	5.17	25.55	25.44	24.57	3.13667	25.1867	------	------	K23615	SPIK5	------	------	------	------	XP_027210485.1	ovoinhibitor-like [Penaeus vannamei]	------	------	PF00050.23;PF07648.17	Kazal_1;Kazal_2	Kazal-type serine protease inhibitor domain;Kazal-type serine protease inhibitor domain
LOC113803894	glutamine synthetase	5.93473	2.56918	7.88285e-14	3.82461e-12	yes	up	765.87	923.27	615.36	263.1	277.74	167.33	768.167	236.057	GO:0006542;GO:0004356;GO:0005524	BP:glutamine biosynthetic process;MF:glutamate-ammonia ligase activity;MF:ATP binding;	K01915	glnA, GLUL	map00630;map00220;map00910;map00250;map04727;map04724;map04217	Glyoxylate and dicarboxylate metabolism;Arginine biosynthesis;Nitrogen metabolism;Alanine, aspartate and glutamate metabolism;GABAergic synapse;Glutamatergic synapse;Necroptosis	COG0174	E:Amino acid transport and metabolism	XP_027210505.1	glutamine synthetase [Penaeus vannamei]	sp|Q04831|GLNA_PANAR;	Glutamine synthetase OS=Panulirus argus OX=6737 PE=2 SV=1;	PF00120.26;PF03951.21	Gln-synt_C;Gln-synt_N	Glutamine synthetase, catalytic domain;Glutamine synthetase, beta-Grasp domain
LOC113803903	probable phenylalanine--tRNA ligase, mitochondrial	0.406937	-1.29712	0.00375045	0.0164521	yes	down	1.51	3.3	0.96	7.59	8.58	10.84	1.92333	9.00333	GO:0006432;GO:0005759;GO:0004826;GO:0000049;GO:0005524	BP:phenylalanyl-tRNA aminoacylation;CC:mitochondrial matrix;MF:phenylalanine-tRNA ligase activity;MF:tRNA binding;MF:ATP binding;	K01889	FARSA, pheS	map00970	Aminoacyl-tRNA biosynthesis	COG0072	J:Translation, ribosomal structure and biogenesis	ROT80870.1	putative phenylalanine--tRNA ligase, mitochondrial [Penaeus vannamei]	sp|O16129|SYFM_DROME;	Probable phenylalanine--tRNA ligase, mitochondrial OS=Drosophila melanogaster OX=7227 GN=PheRS-m PE=2 SV=3;	PF01409.22;PF03147.16	tRNA-synt_2d;FDX-ACB	tRNA synthetases class II core domain;Ferredoxin-fold anticodon binding domain
LOC113803908	synaptic vesicle membrane protein VAT-1 homolog	0.329397	-1.6021	0.000852016	0.00475382	yes	down	2.04	3.3	2.9	13.72	12.9	15.15	2.74667	13.9233	GO:0008270;GO:0016491	MF:zinc ion binding;MF:oxidoreductase activity;	K23167	VAT1	------	------	COG0604	C:Energy production and conversion	XP_027210550.1	synaptic vesicle membrane protein VAT-1 homolog, partial [Penaeus vannamei]	sp|Q99536|VAT1_HUMAN;	Synaptic vesicle membrane protein VAT-1 homolog OS=Homo sapiens OX=9606 GN=VAT1 PE=1 SV=2;	PF08240.14;PF00107.28;PF13602.8	ADH_N;ADH_zinc_N;ADH_zinc_N_2	Alcohol dehydrogenase GroES-like domain;Zinc-binding dehydrogenase;Zinc-binding dehydrogenase
LOC113803930	serine-rich adhesin for platelets-like	0.0914476	-3.45091	2.75075e-05	0.000244965	yes	down	0.4	0	0.46	7.02	3.36	12.2	0.286667	7.52667	------	------	------	------	------	------	------	------	XP_027210544.1	uncharacterized protein LOC113803930 [Penaeus vannamei]	------	------	------	------	------
LOC113803948	neuroparsin-A-like	7.25061	2.8581	3.15603e-13	1.42004e-11	yes	up	1855.04	729.7	1001.05	330.15	321.64	233.88	1195.26	295.223	------	------	------	------	------	------	ENOG410ZCAQ	S:Function unknown	XP_027210561.1	neuroparsin-A-like [Penaeus vannamei]	sp|P10776|NPAB_LOCMI;	Neuroparsin-A OS=Locusta migratoria OX=7004 PE=1 SV=3;	PF07327.13	Neuroparsin	Neuroparsin
LOC113803950	uncharacterized LOC113803950	2.21542	1.14758	0.0108925	0.0388506	yes	up	6.18	6.54	4.42	5.11	5.17	3.54	5.71333	4.60667	------	------	------	------	------	------	------	------	XP_027210559.1	uncharacterized protein LOC113803950, partial [Penaeus vannamei]	------	------	------	------	------
LOC113803957	guanidinobutyrase-like	7.43152	2.89366	0.000264494	0.00175183	yes	up	0.82	0.56	1.42	0.32	0.25	0.12	0.933333	0.23	GO:0016813;GO:0046872	MF:hydrolase activity, acting on carbon-nitroge;MF:metal ion binding;	K01480	speB	map00330	Arginine and proline metabolism	COG0010	E:Amino acid transport and metabolism	XP_027210566.1	LOW QUALITY PROTEIN: uncharacterized protein LOC113803957 [Penaeus vannamei]	sp|Q90XD2|SPEB_CHICK;	Agmatinase, mitochondrial OS=Gallus gallus OX=9031 GN=AGMAT PE=2 SV=1;	PF00491.23	Arginase	Arginase family
LOC113803966	integumentary mucin C.1-like	0.0340723	-4.87526	1.81279e-14	9.70112e-13	yes	down	0.09	0.42	0.29	14.05	15.6	11.42	0.266667	13.69	------	------	------	------	------	------	------	------	XP_027210574.1	integumentary mucin C.1-like [Penaeus vannamei]	------	------	------	------	------
LOC113803978	uncharacterized LOC113803978	0.0404924	-4.62621	3.6199e-12	1.38502e-10	yes	down	0.04	0.04	0.08	1.77	2.13	3.11	0.0533333	2.33667	GO:0015074;GO:0016021;GO:0008270;GO:0003676	BP:DNA integration;CC:integral component of membrane;MF:zinc ion binding;MF:nucleic acid binding;	------	------	------	------	------	------	XP_027210588.1	uncharacterized protein LOC113803978 [Penaeus vannamei]	------	------	PF12259.10	Baculo_F	Baculovirus F protein
LOC113803998	ryncolin-1-like	25.4908	4.6719	1.59672e-05	0.000152731	yes	up	3022.81	423.78	303.75	101.02	107.17	55.56	1250.11	87.9167	------	------	K10104	FCN	------	------	ENOG410ZYS4	S:Function unknown	XP_027210617.1	ryncolin-1-like [Penaeus vannamei]	sp|D8VNS7|FCNV1_CERRY;	Ryncolin-1 OS=Cerberus rynchops OX=46267 PE=1 SV=1;	PF00147.20	Fibrinogen_C	Fibrinogen beta and gamma chains, C-terminal globular domain
LOC113804012	aldehyde dehydrogenase, dimeric NADP-preferring-like	2.98131	1.57595	8.88093e-06	9.05978e-05	yes	up	9.7	12.74	16.14	8.96	8.88	6.42	12.86	8.08667	GO:0016021;GO:0016620	CC:integral component of membrane;MF:oxidoreductase activity, acting on the aldehyde or oxo group of donors, NAD or NADP as acceptor;	K00128	ALDH	map00310;map00561;map00280;map00981;map01240;map00340;map00330;map00053;map00380;map00010;map00620;map00071;map00770;map00410	Lysine degradation;Glycerolipid metabolism;Valine, leucine and isoleucine degradation;Insect hormone biosynthesis;Biosynthesis of cofactors;Histidine metabolism;Arginine and proline metabolism;Ascorbate and aldarate metabolism;Tryptophan metabolism;Glycolysis / Gluconeogenesis;Pyruvate metabolism;Fatty acid degradation;Pantothenate and CoA biosynthesis;beta-Alanine metabolism	COG1012	C:Energy production and conversion	XP_027210631.1	aldehyde dehydrogenase, dimeric NADP-preferring-like [Penaeus vannamei]	sp|P47739|AL3A1_MOUSE;	Aldehyde dehydrogenase, dimeric NADP-preferring OS=Mus musculus OX=10090 GN=Aldh3a1 PE=1 SV=2;	PF00171.24	Aldedh	Aldehyde dehydrogenase family
LOC113804017	jmjC domain-containing protein 4-like	0.462295	-1.11311	0.00513533	0.0212593	yes	down	0.3	0.31	0.4	1.1	0.98	2.32	0.336667	1.46667	------	------	------	------	------	------	ENOG410ZACM	S:Function unknown	XP_027210633.1	jmjC domain-containing protein 4-like [Penaeus vannamei]	sp|Q08BY5|JMJD4_DANRE;	2-oxoglutarate and iron-dependent oxygenase JMJD4 OS=Danio rerio OX=7955 GN=jmjd4 PE=2 SV=1;	PF13621.8;PF02373.24	Cupin_8;JmjC	Cupin-like domain;JmjC domain, hydroxylase
LOC113804027	uncharacterized LOC113804027	4.68601	2.22836	8.75747e-05	0.000675238	yes	up	42.37	8.54	8.4	8.48	6.29	9.14	19.77	7.97	------	------	------	------	------	------	------	------	ROT80880.1	hypothetical protein C7M84_000394 [Penaeus vannamei]	------	------	------	------	------
LOC113804042	uncharacterized LOC113804042	0.481635	-1.05399	0.000200143	0.00138484	yes	down	6.62	4.79	5.32	17.58	17.31	30.82	5.57667	21.9033	------	------	K10284	FBXL18	------	------	ENOG410ZR0R	S:Function unknown	XP_027210672.1	uncharacterized protein LOC113804042 [Penaeus vannamei]	sp|Q96ME1|FXL18_HUMAN;	F-box/LRR-repeat protein 18 OS=Homo sapiens OX=9606 GN=FBXL18 PE=1 SV=2;	PF19729.1;PF12937.9;PF00646.35	FBXL18_C;F-box-like;F-box	F-box/LRR-repeat protein 18 C-terminal;F-box-like;F-box domain
LOC113804045	coiled-coil-helix-coiled-coil-helix domain-containing protein 10, mitochondrial-like	2.06699	1.04753	0.000708553	0.00406604	yes	up	64.7	94.36	68.72	74.5	71.09	54.34	75.9267	66.6433	------	------	K22758	CHCHD2	------	------	ENOG41126E7	S:Function unknown	XP_037782403.1	coiled-coil-helix-coiled-coil-helix domain-containing protein 10, mitochondrial-like [Penaeus monodon]	sp|Q9D1L0|CHCH2_MOUSE;	Coiled-coil-helix-coiled-coil-helix domain-containing protein 2 OS=Mus musculus OX=10090 GN=Chchd2 PE=2 SV=1;	PF06747.15	CHCH	CHCH domain
LOC113804049	probable cytochrome P450 6a14, transcript variant X1	0.47241	-1.08189	0.000677321	0.00392174	yes	down	1.51	1.31	1.83	4.59	4.22	10.59	1.55	6.46667	GO:0016021;GO:0005789;GO:0004497;GO:0020037;GO:0016705;GO:0005506	CC:integral component of membrane;CC:endoplasmic reticulum membrane;MF:monooxygenase activity;MF:heme binding;MF:oxidoreductase activity, acting on paired donors, with incorporation or reduction of molecular oxygen;MF:iron ion binding;	K14999	CYP6	------	------	COG2124	Q:Secondary metabolites biosynthesis, transport and catabolism	XP_027210680.1	probable cytochrome P450 6a14 [Penaeus vannamei]	sp|Q9V4U7|C6A14_DROME;	Probable cytochrome P450 6a14 OS=Drosophila melanogaster OX=7227 GN=Cyp6a14 PE=3 SV=3;	PF00067.24	p450	Cytochrome P450
LOC113804061	inversin-like, transcript variant X1	0.471019	-1.08614	6.62051e-05	0.000526373	yes	down	3.19	3.22	2.94	10.23	10.72	17.34	3.11667	12.7633	------	------	K19626	INVS	map04310	Wnt signaling pathway	------	------	XP_027210690.1	inversin-like isoform X1 [Penaeus vannamei]	------	------	PF12796.9;PF13637.8;PF13857.8;PF00023.32;PF13606.8;PF00612.29	Ank_2;Ank_4;Ank_5;Ank;Ank_3;IQ	Ankyrin repeats;Ankyrin repeats;Ankyrin repeats;Ankyrin repeat;Ankyrin repeat;IQ calmodulin-binding motif
LOC113804069	uncharacterized LOC113804069	0.185531	-2.43026	7.39831e-08	1.28142e-06	yes	down	4.47	7.63	2.37	52.14	59.54	33.34	4.82333	48.34	GO:0016021	CC:integral component of membrane;	------	------	------	------	ENOG4111NPU	S:Function unknown	XP_027210702.1	uncharacterized protein LOC113804069 [Penaeus vannamei]	------	------	------	------	------
LOC113804084	UPF0061 protein Pfl01_0444-like	0.348469	-1.5209	0.00839543	0.031384	yes	down	0.44	0.35	0.71	2.53	1.55	4.51	0.5	2.86333	------	------	------	------	------	------	COG0397	S:Function unknown	XP_027210716.1	uncharacterized protein LOC113804084 [Penaeus vannamei]	sp|Q3KJ68|SELO_PSEPF;	Protein adenylyltransferase SelO OS=Pseudomonas fluorescens;	PF02696.16	SelO	Protein adenylyltransferase SelO
LOC113804109	uncharacterized LOC113804109	0.0212731	-5.55483	0.000625236	0.00367164	yes	down	0	0	0	0.63	0.77	1.09	0	0.83	------	------	------	------	------	------	------	------	XP_027210746.1	uncharacterized protein LOC113804109 [Penaeus vannamei]	------	------	------	------	------
LOC113804116	uncharacterized LOC113804116, transcript variant X2	2.66653	1.41496	0.000235945	0.00158755	yes	up	1034.23	1918.31	786.89	949.51	1051.42	588.04	1246.48	862.99	GO:0031639;GO:0016020;GO:0005576;GO:0004252;GO:0005044;GO:0008061;GO:0008236	BP:plasminogen activation;CC:membrane;CC:extracellular region;MF:serine-type endopeptidase activity;MF:scavenger receptor activity;MF:chitin binding;MF:serine-type peptidase activity;	K23489	SVH1, Teq	map04361	Axon regeneration	COG5640	O:Posttranslational modification, protein turnover, chaperones	XP_027210752.1	uncharacterized protein LOC113804116 isoform X1 [Penaeus vannamei]	sp|Q05589|UROK_BOVIN;	Urokinase-type plasminogen activator OS=Bos taurus OX=9913 GN=PLAU PE=2 SV=1;	PF00051.20;PF00530.20;PF01607.26;PF15494.8;PF00057.20;PF00059.23	Kringle;SRCR;CBM_14;SRCR_2;Ldl_recept_a;Lectin_C	Kringle domain;Scavenger receptor cysteine-rich domain;Chitin binding Peritrophin-A domain;Scavenger receptor cysteine-rich domain;Low-density lipoprotein receptor domain class A;Lectin C-type domain
LOC113804126	uncharacterized LOC113804126	2.97319	1.57201	0.00663422	0.0259379	yes	up	9.86	1.93	2.91	5.24	3.34	3.22	4.9	3.93333	GO:0030245;GO:0030247;GO:0008810	BP:cellulose catabolic process;MF:polysaccharide binding;MF:cellulase activity;	K01179	E3.2.1.4	map00500	Starch and sucrose metabolism	ENOG410XPC9	G:Carbohydrate transport and metabolism	XP_027210763.1	LOW QUALITY PROTEIN: uncharacterized protein LOC113804126 [Penaeus vannamei]	sp|P26221|GUN4_THEFU;	Endoglucanase E-4 OS=Thermobifida fusca OX=2021 GN=celD PE=1 SV=2;	PF00759.21;PF00553.21;PF16030.7	Glyco_hydro_9;CBM_2;GD_N	Glycosyl hydrolase family 9;Cellulose binding domain;Serine protease gd N-terminus
LOC113804132	uncharacterized LOC113804132	0.131088	-2.93139	9.04261e-07	1.1949e-05	yes	down	0.02	0.14	0.15	1.45	1.44	1.31	0.103333	1.4	------	------	------	------	------	------	------	------	XP_027210769.1	uncharacterized protein LOC113804132 [Penaeus vannamei]	------	------	------	------	------
LOC113804137	histone-lysine N-methyltransferase 2A-like	0.164178	-2.60666	9.09644e-12	3.26337e-10	yes	down	0.35	0.22	0.41	3.19	2.45	6.41	0.326667	4.01667	GO:0032259;GO:0005634;GO:0016740;GO:0003677;GO:0008168;GO:0046872	BP:methylation;CC:nucleus;MF:transferase activity;MF:DNA binding;MF:methyltransferase activity;MF:metal ion binding;	------	------	------	------	COG2940	S:Function unknown	XP_027210772.1	histone-lysine N-methyltransferase 2A-like [Penaeus vannamei]	sp|Q03164|KMT2A_HUMAN;	Histone-lysine N-methyltransferase 2A OS=Homo sapiens OX=9606 GN=KMT2A PE=1 SV=5;	PF00856.30;PF05965.16;PF05964.16;PF13771.8;PF00628.31;PF13832.8;PF00439.27	SET;FYRC;FYRN;zf-HC5HC2H;PHD;zf-HC5HC2H_2;Bromodomain	SET domain;F/Y rich C-terminus;F/Y-rich N-terminus;PHD-like zinc-binding domain;PHD-finger;PHD-zinc-finger like domain;Bromodomain
LOC113804139	uncharacterized LOC113804139	134.135	7.06755	1.41011e-06	1.77018e-05	yes	up	0.59	0.43	0.65	0	0	0	0.556667	0	GO:0016055;GO:0030178;GO:0008013	BP:Wnt signaling pathway;BP:negative regulation of Wnt signaling pathway;MF:beta-catenin binding;	------	------	------	------	------	------	XP_027210777.1	uncharacterized protein LOC113804139 [Penaeus vannamei]	------	------	------	------	------
LOC113804165	uncharacterized LOC113804165, transcript variant X1	3.97681	1.99161	0.00758357	0.0288649	yes	up	1.96	1.36	0.73	1	0.3	0.59	1.35	0.63	------	------	------	------	------	------	------	------	ROT77578.1	hypothetical protein C7M84_003762 [Penaeus vannamei]	------	------	------	------	------
LOC113804167	uncharacterized LOC113804167	27.1798	4.76446	1.10016e-09	2.75176e-08	yes	up	27.86	11.54	1.77	0.96	1.17	0.54	13.7233	0.89	------	------	------	------	------	------	------	------	XP_027210806.1	uncharacterized protein LOC113804167 [Penaeus vannamei]	------	------	------	------	------
LOC113804180	uncharacterized LOC113804180	0.348187	-1.52207	0.00541263	0.0221708	yes	down	16.18	89.49	17.79	215.81	242.34	152.62	41.1533	203.59	------	------	------	------	------	------	ENOG4111TQF	S:Function unknown	XP_027210819.1	uncharacterized protein LOC113804180 [Penaeus vannamei]	sp|Q3U492|KCP_MOUSE;	Kielin/chordin-like protein OS=Mus musculus OX=10090 GN=Kcp PE=1 SV=2;	PF00093.20	VWC	von Willebrand factor type C domain
LOC113804190	protein phosphatase 1 regulatory subunit 42-like	2.70132	1.43367	0.000141806	0.00102661	yes	up	16.48	7.8	7.6	7.2	6.5	8.59	10.6267	7.43	------	------	K17579	PPP1R42, LRRC67	------	------	ENOG410XQV0	A:RNA processing and modification	XP_027210824.1	protein phosphatase 1 regulatory subunit 42-like [Penaeus vannamei]	sp|Q7Z4L9|PPR42_HUMAN;	Protein phosphatase 1 regulatory subunit 42 OS=Homo sapiens OX=9606 GN=PPP1R42 PE=2 SV=3;	------	------	------
LOC113804200	uncharacterized LOC113804200	3.98077	1.99305	0.000944416	0.00517966	yes	up	521.71	96.71	119.66	122.82	137.37	52.06	246.027	104.083	GO:0004252	MF:serine-type endopeptidase activity;	------	------	------	------	COG5640	O:Posttranslational modification, protein turnover, chaperones	XP_027210836.1	LOW QUALITY PROTEIN: uncharacterized protein LOC113804200 [Penaeus vannamei]	sp|Q9GRW0|PPAF2_HOLDI;	Phenoloxidase-activating factor 2 OS=Holotrichia diomphalia OX=33394 GN=PPAF2 PE=1 SV=1;	PF00089.28;PF18322.3	Trypsin;CLIP_1	Trypsin;Serine protease Clip domain PPAF-2
LOC113804202	uncharacterized LOC113804202	119.499	6.90085	4.531e-22	6.75791e-20	yes	up	5.27	55.98	11.61	0.35	0.35	0.45	24.2867	0.383333	GO:0046872	MF:metal ion binding;	------	------	------	------	ENOG4111GEQ	S:Function unknown	XP_027210834.1	uncharacterized protein LOC113804202 [Penaeus vannamei]	sp|Q8BTN6|LENG9_MOUSE;	Leukocyte receptor cluster member 9 OS=Mus musculus OX=10090 GN=Leng9 PE=2 SV=1;	PF10469.11;PF04457.14;PF18044.3;PF18345.3;PF13563.8	AKAP7_NLS;MJ1316;zf-CCCH_4;zf_CCCH_4;2_5_RNA_ligase2	AKAP7 2'5' RNA ligase-like domain;MJ1316 RNA cyclic group end recognition domain;CCCH-type zinc finger;Zinc finger domain;2'-5' RNA ligase superfamily
LOC113804211	zinc finger protein 883-like	0.335709	-1.57472	0.000205175	0.00141419	yes	down	0.74	0.65	0.4	2.53	2.51	6.35	0.596667	3.79667	------	------	K09191	GTF3A	------	------	------	------	XP_027217568.1	gastrula zinc finger protein XlCGF57.1-like [Penaeus vannamei]	------	------	PF13465.8;PF00096.28;PF13894.8;PF13912.8;PF12171.10	zf-H2C2_2;zf-C2H2;zf-C2H2_4;zf-C2H2_6;zf-C2H2_jaz	Zinc-finger double domain;Zinc finger, C2H2 type;C2H2-type zinc finger;C2H2-type zinc finger;Zinc-finger double-stranded RNA-binding
LOC113804221	probable GPI-anchored adhesin-like protein PGA55, transcript variant X4	0.251467	-1.99156	8.39814e-15	4.68087e-13	yes	down	1.07	1.26	1.15	7.1	7.67	12.68	1.16	9.15	------	------	K13124	MORG1	------	------	------	------	XP_027210858.1	uncharacterized protein LOC113804221 isoform X1 [Penaeus vannamei]	------	------	PF00096.28;PF13894.8;PF13465.8;PF12171.10;PF13912.8;PF12874.9;PF10500.11	zf-C2H2;zf-C2H2_4;zf-H2C2_2;zf-C2H2_jaz;zf-C2H2_6;zf-met;SR-25	Zinc finger, C2H2 type;C2H2-type zinc finger;Zinc-finger double domain;Zinc-finger double-stranded RNA-binding;C2H2-type zinc finger;Zinc-finger of C2H2 type;Nuclear RNA-splicing-associated protein
LOC113804226	CKLF-like MARVEL transmembrane domain-containing protein 4	3.96413	1.98701	2.96481e-06	3.45816e-05	yes	up	21.19	7.14	8.75	5.75	4.87	7.57	12.36	6.06333	GO:0016021	CC:integral component of membrane;	------	------	------	------	ENOG4111IAF	S:Function unknown	ROT77565.1	hypothetical protein C7M84_003805 [Penaeus vannamei]	sp|Q8CJ61|CKLF4_MOUSE;	CKLF-like MARVEL transmembrane domain-containing protein 4 OS=Mus musculus OX=10090 GN=Cmtm4 PE=1 SV=1;	PF01284.25	MARVEL	Membrane-associating domain
LOC113804228	DNA replication licensing factor mcm7-B-like	3.07566	1.62089	0.000238971	0.00160523	yes	up	12.13	6.42	23.44	6.66	8.38	9.63	13.9967	8.22333	GO:0006270;GO:0007049;GO:0042555;GO:0005634;GO:0016787;GO:0005524;GO:0003677;GO:0003678	BP:DNA replication initiation;BP:cell cycle;CC:MCM complex;CC:nucleus;MF:hydrolase activity;MF:ATP binding;MF:DNA binding;MF:DNA helicase activity;	K02210	MCM7, CDC47	map04110;map03030	Cell cycle;DNA replication	COG1241	L:Replication, recombination and repair	XP_037786811.1	DNA replication licensing factor mcm7-like [Penaeus monodon]	sp|Q7ZXB1|MCM7B_XENLA;	DNA replication licensing factor mcm7-B OS=Xenopus laevis OX=8355 GN=mcm7-b PE=2 SV=1;	PF00493.25;PF17207.5;PF17855.3;PF14551.8;PF01078.23;PF07728.16	MCM;MCM_OB;MCM_lid;MCM_N;Mg_chelatase;AAA_5	MCM P-loop domain;MCM OB domain;MCM AAA-lid domain;MCM N-terminal domain;Magnesium chelatase, subunit ChlI;AAA domain
LOC113804245	uncharacterized LOC113804245	0.301874	-1.72798	0.0106347	0.0380843	yes	down	0.25	0.42	1.01	2.47	2.96	5.93	0.56	3.78667	------	------	------	------	------	------	------	------	XP_027210888.1	uncharacterized protein LOC113804245 [Penaeus vannamei]	------	------	------	------	------
LOC113804256	alpha-protein kinase 1-like	0.387343	-1.36832	0.00174774	0.00864354	yes	down	0.42	0.35	0.53	2.37	1.7	4.01	0.433333	2.69333	GO:0042802;GO:0003677	MF:identical protein binding;MF:DNA binding;	------	------	------	------	ENOG410XY2Z	S:Function unknown	XP_027210903.1	alpha-protein kinase 1-like, partial [Penaeus vannamei]	sp|Q0III0|MSD3_BOVIN;	Myb/SANT-like DNA-binding domain-containing protein 3 OS=Bos taurus OX=9913 GN=MSANTD3 PE=2 SV=1;	PF13873.8	Myb_DNA-bind_5	Myb/SANT-like DNA-binding domain
LOC113804259	vascular endothelial growth factor receptor 1-like, transcript variant X1	0.148556	-2.75092	3.37828e-14	1.73857e-12	yes	down	1.4	0.67	1.55	10.45	7.55	15.04	1.20667	11.0133	GO:0016021;GO:0005524;GO:0004672	CC:integral component of membrane;MF:ATP binding;MF:protein kinase activity;	K05096	FLT1, VEGFR1	map04510;map05202;map04015;map04014;map05323;map04010;map04020;map04151;map04066	Focal adhesion;Transcriptional misregulation in cancer;Rap1 signaling pathway;Ras signaling pathway;Rheumatoid arthritis;MAPK signaling pathway;Calcium signaling pathway;PI3K-Akt signaling pathway;HIF-1 signaling pathway	COG0515	T:Signal transduction mechanisms	XP_027210905.1	vascular endothelial growth factor receptor 1-like isoform X1 [Penaeus vannamei]	sp|P35969|VGFR1_MOUSE;	Vascular endothelial growth factor receptor 1 OS=Mus musculus OX=10090 GN=Flt1 PE=1 SV=1;	PF07714.19;PF00069.27;PF13927.8;PF07679.18;PF13895.8;PF00047.27	PK_Tyr_Ser-Thr;Pkinase;Ig_3;I-set;Ig_2;ig	Protein tyrosine and serine/threonine kinase;Protein kinase domain;Immunoglobulin domain;Immunoglobulin I-set domain;Immunoglobulin domain;Immunoglobulin domain
LOC113804265	-	505.505	8.98158	8.33713e-10	2.13166e-08	yes	up	1.64	0.21	2.53	0	0	0	1.46	0	GO:0000727;GO:0006270;GO:0006267;GO:0006271;GO:0006268;GO:0007049;GO:0042555;GO:0005634;GO:0016787;GO:0003688;GO:0005524;GO:0003677;GO:0003678;GO:0003697	BP:double-strand break repair via break-induced replication;BP:DNA replication initiation;BP:pre-replicative complex assembly involved in nuclear cell cycle DNA replication;BP:DNA strand elongation involved in DNA replication;BP:DNA unwinding involved in DNA replication;BP:cell cycle;CC:MCM complex;CC:nucleus;MF:hydrolase activity;MF:DNA replication origin binding;MF:ATP binding;MF:DNA binding;MF…	K02210	MCM7, CDC47	map04110;map03030	Cell cycle;DNA replication	COG1241	L:Replication, recombination and repair	ROT80847.1	hypothetical protein C7M84_000407 [Penaeus vannamei]	sp|Q7ZXB1|MCM7B_XENLA;	DNA replication licensing factor mcm7-B OS=Xenopus laevis OX=8355 GN=mcm7-b PE=2 SV=1;	------	------	------
LOC113804284	uncharacterized LOC113804284	30.9502	4.95188	0.00495527	0.0206679	yes	up	0.79	0.35	0.11	0.09	0	0	0.416667	0.03	------	------	------	------	------	------	ENOG4111HAT	S:Function unknown	XP_027210950.1	uncharacterized protein LOC113804284 [Penaeus vannamei]	sp|P0DPW5|TX11A_CORWE;	U-scoloptoxi;	PF01607.26	CBM_14	Chitin binding Peritrophin-A domain
LOC113804287	uncharacterized LOC113804287	25.2979	4.66095	5.55482e-08	9.93086e-07	yes	up	9.8	1.55	7.44	0.79	0.52	0	6.26333	0.436667	GO:0016021;GO:0005576;GO:0008061	CC:integral component of membrane;CC:extracellular region;MF:chitin binding;	------	------	------	------	ENOG4111HAT;ENOG4111ZY4	S:Function unknown;	ROT77519.1	hypothetical protein C7M84_003839 [Penaeus vannamei]	sp|P0DPW5|TX11A_CORWE;	U-scoloptoxi;	PF01607.26	CBM_14	Chitin binding Peritrophin-A domain
LOC113804289	uncharacterized LOC113804289	19.1733	4.26103	0.00166271	0.00827656	yes	up	45.89	4.12	18.14	0.07	0.12	0	22.7167	0.0633333	GO:0005576;GO:0008061	CC:extracellular region;MF:chitin binding;	------	------	------	------	ENOG4111HAT	S:Function unknown	XP_027210954.1	uncharacterized protein LOC113804289 [Penaeus vannamei]	sp|P0DPW5|TX11A_CORWE;	U-scoloptoxi;	PF01607.26	CBM_14	Chitin binding Peritrophin-A domain
LOC113804290	probable cation-transporting ATPase 13A3	0.371091	-1.43015	2.67117e-05	0.000238775	yes	down	2.51	1.34	1.86	7.72	7.05	16.35	1.90333	10.3733	GO:0016021;GO:0046872;GO:0005524;GO:0019829	CC:integral component of membrane;MF:metal ion binding;MF:ATP binding;MF:cation-transporting ATPase activity;	K13526	ATP13A2	------	------	ENOG410XRCA	U:Intracellular trafficking, secretion, and vesicular transport	XP_027210958.1	probable cation-transporting ATPase 13A3 [Penaeus vannamei]	sp|Q95JN5|AT133_MACFA;	Polyamine-transporting ATPase 13A3 OS=Macaca fascicularis OX=9541 GN=ATP13A3 PE=2 SV=3;	PF00122.22;PF12409.10;PF00702.28;PF13246.8	E1-E2_ATPase;P5-ATPase;Hydrolase;Cation_ATPase	E1-E2 ATPase;P5-type ATPase cation transporter;haloacid dehalogenase-like hydrolase;Cation transport ATPase
LOC113804293	uncharacterized LOC113804293	359.522	8.48994	3.79982e-07	5.57954e-06	yes	up	171.78	2.15	147.07	1.13	0.11	0.14	107	0.46	GO:0016021;GO:0005576;GO:0008061	CC:integral component of membrane;CC:extracellular region;MF:chitin binding;	------	------	------	------	ENOG4111HAT;ENOG4111ZY4	S:Function unknown;	XP_027210957.1	uncharacterized protein LOC113804293 [Penaeus vannamei]	sp|P0DPW5|TX11A_CORWE;	U-scoloptoxi;	PF01607.26	CBM_14	Chitin binding Peritrophin-A domain
LOC113804294	uncharacterized LOC113804294	44.3934	5.47227	0.000169964	0.00120026	yes	up	22.03	1.37	8.95	0.91	0.54	0	10.7833	0.483333	GO:0016021;GO:0005576;GO:0008061	CC:integral component of membrane;CC:extracellular region;MF:chitin binding;	------	------	------	------	ENOG4111HAT	S:Function unknown	XP_027210959.1	uncharacterized protein LOC113804294 [Penaeus vannamei]	sp|P0DPW5|TX11A_CORWE;	U-scoloptoxi;	PF01607.26	CBM_14	Chitin binding Peritrophin-A domain
LOC113804295	uncharacterized LOC113804295	72.6747	6.18338	4.56023e-10	1.24713e-08	yes	up	274.87	13.71	81.37	1.59	2.16	1.97	123.317	1.90667	GO:0016021;GO:0005576;GO:0008061	CC:integral component of membrane;CC:extracellular region;MF:chitin binding;	------	------	------	------	ENOG4111HAT;ENOG4111ZY4	S:Function unknown;	XP_027210960.1	uncharacterized protein LOC113804295 [Penaeus vannamei]	sp|P0DPW5|TX11A_CORWE;	U-scoloptoxi;	PF01607.26	CBM_14	Chitin binding Peritrophin-A domain
LOC113804296	uncharacterized LOC113804296	115.003	6.84552	1.53554e-05	0.000147405	yes	up	37.05	1.41	7.07	0.36	0	0.36	15.1767	0.24	GO:0016021;GO:0005576;GO:0008061	CC:integral component of membrane;CC:extracellular region;MF:chitin binding;	------	------	------	------	ENOG4111HAT	S:Function unknown	XP_027210961.1	uncharacterized protein LOC113804296 [Penaeus vannamei]	sp|P0DPW5|TX11A_CORWE;	U-scoloptoxi;	PF01607.26	CBM_14	Chitin binding Peritrophin-A domain
LOC113804299	thioredoxin domain-containing protein 17 pseudogene	2.05809	1.04131	0.000839309	0.0046992	yes	up	61.49	100.43	73.12	70.14	79.03	59.43	78.3467	69.5333	------	------	------	------	------	------	ENOG4111Q2V	O:Posttranslational modification, protein turnover, chaperones	AYE56135.1	thioredoxin domain-containing protein 14 [Penaeus vannamei]	sp|Q9BRA2|TXD17_HUMAN;	Thioredoxin domain-containing protein 17 OS=Homo sapiens OX=9606 GN=TXNDC17 PE=1 SV=1;	------	------	------
LOC113804300	monocarboxylate transporter 14-like	4.14178	2.05025	0.000728725	0.00416252	yes	up	2.6	2.76	11.55	2.81	3.07	1.69	5.63667	2.52333	GO:0016021;GO:0022857	CC:integral component of membrane;MF:transmembrane transporter activity;	K08186	SLC16A9	------	------	ENOG41116NW;COG0477	P:Inorganic ion transport and metabolism;G:Carbohydrate transport and metabolism	XP_027210967.1	monocarboxylate transporter 14-like [Penaeus vannamei]	sp|Q503M4|MT12B_DANRE;	Monocarboxylate transporter 12-B OS=Danio rerio OX=7955 GN=slc16a12b PE=2 SV=1;	PF07690.18	MFS_1	Major Facilitator Superfamily
LOC113804304	60S ribosomal protein L8-like	3.29793	1.72156	3.41521e-13	1.52811e-11	yes	up	3829.39	4035.83	4286.92	2317.08	2316.81	2110.13	4050.71	2248.01	GO:0006412;GO:0015934;GO:0005840;GO:0003735;GO:0003723	BP:translation;CC:large ribosomal subunit;CC:ribosome;MF:structural constituent of ribosome;MF:RNA binding;	K02938	RP-L8e, RPL8	map03010;map05171	Ribosome;Coronavirus disease - COVID-19	COG0090	J:Translation, ribosomal structure and biogenesis	XP_027210968.1	60S ribosomal protein L8-like [Penaeus vannamei]	sp|P41569|RL8_AEDAL;	60S ribosomal protein L8 OS=Aedes albopictus OX=7160 GN=RpL8 PE=3 SV=1;	PF03947.20;PF00181.25	Ribosomal_L2_C;Ribosomal_L2	Ribosomal Proteins L2, C-terminal domain;Ribosomal Proteins L2, RNA binding domain
LOC113804311	membrane magnesium transporter 1-like	2.40131	1.26382	0.00683215	0.0265378	yes	up	15.68	51.77	47.37	29.66	33.23	21.98	38.2733	28.29	GO:0072546;GO:0031901;GO:0000139	CC:ER membrane protein complex;CC:early endosome membrane;CC:Golgi membrane;	K23566	MMGT1, EMG5	------	------	ENOG4111TZW	U:Intracellular trafficking, secretion, and vesicular transport	XP_027210975.1	LOW QUALITY PROTEIN: membrane magnesium transporter 1-like [Penaeus vannamei]	sp|Q05AU4|EMC5B_XENLA;	ER membrane protein complex subunit 5-B OS=Xenopus laevis OX=8355 GN=mmgt1-b PE=2 SV=1;	PF10270.11	MMgT	Membrane magnesium transporter
LOC113804312	monocarboxylate transporter 5-like	5.44741	2.44557	3.99342e-08	7.4023e-07	yes	up	6	6.08	13.54	3.6	2.61	2.59	8.54	2.93333	GO:0016021;GO:0022857	CC:integral component of membrane;MF:transmembrane transporter activity;	K08186	SLC16A9	------	------	COG0477	G:Carbohydrate transport and metabolism	XP_027210979.1	monocarboxylate transporter 5-like [Penaeus vannamei]	sp|G5E8K6|MOT6_MOUSE;	Monocarboxylate transporter 6 OS=Mus musculus OX=10090 GN=Slc16a5 PE=3 SV=1;	PF07690.18	MFS_1	Major Facilitator Superfamily
LOC113804314	uncharacterized LOC113804314, transcript variant X3	0.28845	-1.79361	3.93142e-06	4.40998e-05	yes	down	1.01	0.39	0.56	3.71	3.36	6.32	0.653333	4.46333	------	------	K15208	SNAPC1	------	------	ENOG410Z6WG	K:Transcription	XP_027210977.1	uncharacterized protein LOC113804314 [Penaeus vannamei]	sp|Q8K0S9|SNPC1_MOUSE;	snRNA-activating protein complex subunit 1 OS=Mus musculus OX=10090 GN=Snapc1 PE=2 SV=1;	PF09808.11	SNAPC1	Small nuclear RNA activating complex
LOC113804317	single-strand selective monofunctional uracil DNA glycosylase-like	0.289113	-1.79029	1.31255e-08	2.68522e-07	yes	down	4.16	2.65	1.94	14.98	13.19	22	2.91667	16.7233	GO:0006284;GO:0005634;GO:0017065	BP:base-excision repair;CC:nucleus;MF:single-strand selective uracil DNA N-glycosylase activity;	K10800	SMUG1	map03410	Base excision repair	ENOG410XQUR	L:Replication, recombination and repair	XP_027210983.1	single-strand selective monofunctional uracil DNA glycosylase-like [Penaeus vannamei]	sp|Q59I47|SMUG1_BOVIN;	Single-strand selective monofunctional uracil DNA glycosylase OS=Bos taurus OX=9913 GN=SMUG1 PE=2 SV=1;	PF16265.7;PF03167.21	DUF4918;UDG	Domain of unknown function;Uracil DNA glycosylase superfamily
LOC113804340	uncharacterized LOC113804340	5.39891	2.43267	0.00651464	0.0255759	yes	up	4.36	0.34	0.59	0.96	0.47	0.9	1.76333	0.776667	GO:0004197	MF:cysteine-type endopeptidase activity;	------	------	------	------	------	------	XP_027211015.1	uncharacterized protein LOC113804358 [Penaeus vannamei]	------	------	------	------	------
LOC113804344	60S ribosomal protein L23	3.21103	1.68304	3.01152e-09	7.03037e-08	yes	up	3939.27	5674.52	5400.98	2939.19	3023.21	2270.18	5004.92	2744.19	GO:0006412;GO:0005840;GO:0003735	BP:translation;CC:ribosome;MF:structural constituent of ribosome;	K02894	RP-L23e, RPL23	map03010;map05171	Ribosome;Coronavirus disease - COVID-19	COG0093	J:Translation, ribosomal structure and biogenesis	XP_027210998.1	60S ribosomal protein L23 [Penaeus vannamei]	sp|Q3T057|RL23_BOVIN;	60S ribosomal protein L23 OS=Bos taurus OX=9913 GN=RPL23 PE=2 SV=2;	PF00238.21	Ribosomal_L14	Ribosomal protein L14p/L23e
LOC113804351	galactose-specific cell agglutination protein gsf2-like	0.021211	-5.55905	0.000112404	0.000837853	yes	down	0	0.04	0	1.42	1.48	0.91	0.0133333	1.27	------	------	------	------	------	------	------	------	XP_027211004.1	galactose-specific cell agglutination protein gsf2-like [Penaeus vannamei]	------	------	------	------	------
LOC113804352	mucin-3A-like, transcript variant X2	0.018485	-5.7575	0.000863691	0.00480897	yes	down	0	0	0	0.69	1.38	0.23	0	0.766667	------	------	------	------	------	------	------	------	XP_027211005.1	mucin-3A-like isoform X1 [Penaeus vannamei]	------	------	------	------	------
LOC113804353	uncharacterized LOC113804353, transcript variant X1	0.143359	-2.8023	0.00166842	0.00829729	yes	down	0.07	0.75	0.04	2.67	3.44	2.25	0.286667	2.78667	------	------	------	------	------	------	------	------	XP_027211008.1	uncharacterized protein LOC113804353 isoform X1 [Penaeus vannamei]	------	------	------	------	------
LOC113804354	uncharacterized LOC113804354, transcript variant X2	0.0120298	-6.37725	2.68631e-05	0.000239995	yes	down	0	0	0	1.07	1.58	0.62	0	1.09	------	------	------	------	------	------	------	------	XP_027211011.1	uncharacterized protein LOC113804354 isoform X2 [Penaeus vannamei]	------	------	------	------	------
LOC113804363	uncharacterized LOC113804363	9.03933	3.17622	0.00174824	0.00864354	yes	up	2.34	0.54	0.33	1.45	0.06	0.08	1.07	0.53	GO:0004197	MF:cysteine-type endopeptidase activity;	------	------	------	------	------	------	XP_027211020.1	uncharacterized protein LOC113804363 [Penaeus vannamei]	sp|Q92851|CASPA_HUMAN;	Caspase-10 OS=Homo sapiens OX=9606 GN=CASP10 PE=1 SV=3;	PF12796.9;PF13637.8;PF13857.8;PF00656.24	Ank_2;Ank_4;Ank_5;Peptidase_C14	Ankyrin repeats;Ankyrin repeats;Ankyrin repeats;Caspase domain
LOC113804368	uncharacterized LOC113804368	0.052177	-4.26044	0.0113785	0.0402207	yes	down	0	0.04	0	0.31	0.78	0.37	0.0133333	0.486667	------	------	------	------	------	------	------	------	XP_027211025.1	uncharacterized protein LOC113804368 [Penaeus vannamei]	------	------	------	------	------
LOC113804373	ornithine aminotransferase, mitochondrial-like	3.58882	1.84351	1.44326e-07	2.30179e-06	yes	up	49.9	36.14	85.75	30.4	27.09	31.97	57.2633	29.82	GO:0055129;GO:0050155;GO:0004587;GO:0030170	BP:L-proline biosynthetic process;MF:ornithin;MF:ornithine-oxo-acid transaminase activity;MF:pyridoxal phosphate binding;	K00819	rocD, OAT	map00330	Arginine and proline metabolism	COG4992	E:Amino acid transport and metabolism	ROT77455.1	Ornithine aminotransferase [Penaeus vannamei]	sp|Q9VW26|OAT_DROME;	Ornithine aminotransferase, mitochondrial OS=Drosophila melanogaster OX=7227 GN=Oat PE=2 SV=1;	PF00202.23	Aminotran_3	Aminotransferase class-III
LOC113804375	late histone H1-like	4.08816	2.03145	1.05159e-07	1.74809e-06	yes	up	616.35	239.39	575.48	273.14	230.47	226.51	477.073	243.373	GO:0006334;GO:0000786;GO:0005634;GO:0003677	BP:nucleosome assembly;CC:nucleosome;CC:nucleus;MF:DNA binding;	K11275	H1_5	------	------	ENOG4112541	B:Chromatin structure and dynamics	XP_037790520.1	histone H1-delta-like [Penaeus monodon]	sp|P07305|H10_HUMAN;	Histone H1.0 OS=Homo sapiens OX=9606 GN=H1-0 PE=1 SV=3;	PF00538.21	Linker_histone	linker histone H1 and H5 family
LOC113804378	neurotrypsin-like	3.02635	1.59758	0.00469936	0.0197902	yes	up	3.43	13.17	4.3	5.38	4.7	2.32	6.96667	4.13333	GO:0007596;GO:0016020;GO:0005576;GO:0004252;GO:0005044;GO:0008061	BP:blood coagulation;CC:membrane;CC:extracellular region;MF:serine-type endopeptidase activity;MF:scavenger receptor activity;MF:chitin binding;	K09624	PRSS12	------	------	COG5640	O:Posttranslational modification, protein turnover, chaperones	XP_027211035.1	neurotrypsin-like [Penaeus vannamei]	sp|Q5G267|NETR_MACMU;	Neurotrypsin OS=Macaca mulatta OX=9544 GN=PRSS12 PE=3 SV=1;	PF00089.28;PF00530.20;PF00057.20;PF15494.8;PF13365.8	Trypsin;SRCR;Ldl_recept_a;SRCR_2;Trypsin_2	Trypsin;Scavenger receptor cysteine-rich domain;Low-density lipoprotein receptor domain class A;Scavenger receptor cysteine-rich domain;Trypsin-like peptidase domain
LOC113804391	nuclear factor interleukin-3-regulated protein-like	7.78863	2.96137	1.12709e-07	1.85635e-06	yes	up	40.52	14.93	6.9	6.14	5.05	4.36	20.7833	5.18333	GO:0003700	MF:transcription factor activity, sequence-specific DNA binding;	K12114	VRI	map04711	Circadian rhythm - fly	ENOG410Z28A;ENOG410YJ8G;ENOG410XTM4	K:Transcription;S:Function unknown	XP_027211057.1	LOW QUALITY PROTEIN: nuclear factor interleukin-3-regulated protein-like [Penaeus vannamei]	sp|Q08D88|NFIL3_BOVIN;	Nuclear factor interleukin-3-regulated protein OS=Bos taurus OX=9913 GN=NFIL3 PE=2 SV=1;	PF07716.17;PF00170.23	bZIP_2;bZIP_1	Basic region leucine zipper;bZIP transcription factor
LOC113804411	uncharacterized LOC113804411, transcript variant X1	0.457236	-1.12899	0.0011192	0.00597949	yes	down	0.89	1.54	0.97	3.63	4.01	7.04	1.13333	4.89333	GO:0008270	MF:zinc ion binding;	------	------	------	------	ENOG411206Y;ENOG410YIAC	S:Function unknown;	XP_027211081.1	uncharacterized protein LOC113804411 isoform X1 [Penaeus vannamei]	------	------	------	------	------
LOC113804412	uncharacterized LOC113804412, transcript variant X1	3.91814	1.97017	0.0144026	0.0483732	yes	up	0.56	0.27	0.21	0.17	0.18	0.13	0.346667	0.16	------	------	------	------	------	------	ENOG4111F0G;ENOG411001Q	S:Function unknown;	XP_027211083.1	uncharacterized protein LOC113804412 isoform X1 [Penaeus vannamei]	sp|Q06466|TDA6_YEAST;	Putative vacuolar protein sorting-associated protein TDA6 OS=Saccharomyces cerevisiae;	PF06101.13	Vps62	Vacuolar protein sorting-associated protein 62
LOC113804422	40S ribosomal protein S6-like	3.05282	1.61014	1.78089e-05	0.00016825	yes	up	2786.46	2457.11	2888.41	1750.06	2074.21	967.98	2710.66	1597.42	GO:0006412;GO:0005840;GO:0003735	BP:translation;CC:ribosome;MF:structural constituent of ribosome;	K02991	RP-S6e, RPS6	map05205;map03010;map04910;map04371;map04714;map05171;map01521;map04150;map04151;map04066	Proteoglycans in cancer;Ribosome;Insulin signaling pathway;Apelin signaling pathway;Thermogenesis;Coronavirus disease - COVID-19;EGFR tyrosine kinase inhibitor resistance;mTOR signaling pathway;PI3K-Akt signaling pathway;HIF-1 signaling pathway	COG2125	J:Translation, ribosomal structure and biogenesis	XP_027211098.1	40S ribosomal protein S6-like [Penaeus vannamei]	sp|Q95V32|RS6_SPOFR;	40S ribosomal protein S6 OS=Spodoptera frugiperda OX=7108 GN=RpS6 PE=2 SV=1;	PF01092.21;PF07382.13	Ribosomal_S6e;HC2	Ribosomal protein S6e;Histone H1-like nucleoprotein HC2
LOC113804438	type-2 ice-structuring protein-like	43.6452	5.44775	5.40933e-05	0.000440959	yes	up	66.02	1.78	4.2	0.99	0.89	1.38	24	1.08667	GO:0004252;GO:0030246	MF:serine-type endopeptidase activity;MF:carbohydrate binding;	K01321	F9	map04610	Complement and coagulation cascades	ENOG410ZMTB	S:Function unknown	XP_027211117.1	type-2 ice-structuring protein-like [Penaeus vannamei]	sp|Q4TU93|MRC2_RAT;	C-type mannose receptor 2 OS=Rattus norvegicus OX=10116 GN=Mrc2 PE=1 SV=1;	PF00059.23;PF09401.12	Lectin_C;CoV_NSP10	Lectin C-type domain;Coronavirus RNA synthesis protein NSP10
LOC113804439	proclotting enzyme-like	2.16543	1.11465	0.00331091	0.0147857	yes	up	31.56	22.26	14	21.35	28.81	13.6	22.6067	21.2533	GO:0016021;GO:0004252;GO:0030246	CC:integral component of membrane;MF:serine-type endopeptidase activity;MF:carbohydrate binding;	------	------	------	------	COG5640	O:Posttranslational modification, protein turnover, chaperones	XP_027211118.1	proclotting enzyme-like [Penaeus vannamei]	sp|P21902|PCE_TACTR;	Proclotting enzyme OS=Tachypleus tridentatus OX=6853 PE=1 SV=1;	PF00089.28	Trypsin	Trypsin
LOC113804445	zinc finger protein 271-like	0.181473	-2.46217	2.39806e-07	3.65795e-06	yes	down	6.22	11.11	7.95	96.14	96.32	121.45	8.42667	104.637	------	------	------	------	------	------	------	------	XP_027211123.1	zinc finger protein 271-like [Penaeus vannamei]	------	------	PF13465.8;PF00096.28;PF13894.8;PF12874.9;PF12171.10	zf-H2C2_2;zf-C2H2;zf-C2H2_4;zf-met;zf-C2H2_jaz	Zinc-finger double domain;Zinc finger, C2H2 type;C2H2-type zinc finger;Zinc-finger of C2H2 type;Zinc-finger double-stranded RNA-binding
LOC113804451	cytoplasmic dynein 1 light intermediate chain 2-like	2.02925	1.02095	3.20368e-05	0.000281269	yes	up	73.06	88.47	52.98	58.16	63	81.75	71.5033	67.6367	GO:0007018;GO:0005737;GO:0005874;GO:0005868;GO:0005524	BP:microtubule-based movement;CC:cytoplasm;CC:microtubule;CC:cytoplasmic dynein complex;MF:ATP binding;	K10416	DYNC1LI, DNCLI	map04145;map05132;map04962	Phagosome;Salmonella infection;Vasopressin-regulated water reabsorption	ENOG410XQS4	Z:Cytoskeleton	XP_027211128.1	cytoplasmic dynein 1 light intermediate chain 2-like [Penaeus vannamei]	sp|Q6PDL0|DC1L2_MOUSE;	Cytoplasmic dynein 1 light intermediate chain 2 OS=Mus musculus OX=10090 GN=Dync1li2 PE=1 SV=2;	PF05783.13;PF08477.15	DLIC;Roc	Dynein light intermediate chain;Ras of Complex, Roc, domain of DAPkinase
LOC113804454	probable G-protein coupled receptor AH9.1, transcript variant X1	0.147094	-2.76519	0.00100364	0.00545432	yes	down	0.16	0.12	0.07	0.41	1.65	0.9	0.116667	0.986667	GO:0016021;GO:0004930	CC:integral component of membrane;MF:G-protein coupled receptor activity;	K04211	NTSR1	map04080;map04020	Neuroactive ligand-receptor interaction;Calcium signaling pathway	ENOG410XRW9	U:Intracellular trafficking, secretion, and vesicular transport	XP_027211132.1	probable G-protein coupled receptor AH9.1 isoform X1 [Penaeus vannamei]	sp|Q10904|YWO1_CAEEL;	Probable G-protein coupled receptor AH9.1 OS=Caenorhabditis elegans OX=6239 GN=AH9.1 PE=1 SV=2;	PF00001.23;PF10328.11;PF10324.11	7tm_1;7TM_GPCR_Srx;7TM_GPCR_Srw	7 transmembrane receptor;Serpentine type 7TM GPCR chemoreceptor Srx;Serpentine type 7TM GPCR chemoreceptor Srw
LOC113804463	-	2.13538	1.09449	0.00145466	0.00742921	yes	up	20.68	15.21	9.95	12.8	12.63	14.28	15.28	13.2367	GO:0016021	CC:integral component of membrane;	K17352	TSPAN11	------	------	ENOG4111IRY	S:Function unknown	ROT80822.1	hypothetical protein C7M84_000440 [Penaeus vannamei]	sp|P48509|CD151_HUMAN;	CD151 antigen OS=Homo sapiens OX=9606 GN=CD151 PE=1 SV=3;	------	------	------
LOC113804500	protein 60A-like	2.04408	1.03145	0.00198685	0.00963693	yes	up	221.09	201.92	178.31	203.03	207.24	126.62	200.44	178.963	GO:0016021;GO:0005576;GO:0008083	CC:integral component of membrane;CC:extracellular region;MF:growth factor activity;	K16621	BMP7	map04060;map04350;map04390;map04360	Cytokine-cytokine receptor interaction;TGF-beta signaling pathway;Hippo signaling pathway;Axon guidance	ENOG410XT8Z	O:Posttranslational modification, protein turnover, chaperones	XP_027211190.1	LOW QUALITY PROTEIN: protein 60A-like [Penaeus vannamei]	sp|P27091|60A_DROME;	Protein 60A OS=Drosophila melanogaster OX=7227 GN=gbb PE=1 SV=1;	PF00688.20;PF00019.22	TGFb_propeptide;TGF_beta	TGF-beta propeptide;Transforming growth factor beta like domain
LOC113804514	inositol polyphosphate 5-phosphatase E-like	0.3185	-1.65063	5.61477e-06	6.01748e-05	yes	down	0.72	1.15	1.25	4.8	4.31	10.68	1.04	6.59667	GO:0046856;GO:0016787	BP:phosphatidylinositol dephosphorylation;MF:hydrolase activity;	K20278	INPP5E	map04070;map00562	Phosphatidylinositol signaling system;Inositol phosphate metabolism	COG5411	T:Signal transduction mechanisms	XP_027211205.1	inositol polyphosphate 5-phosphatase E-like [Penaeus vannamei]	sp|Q9VTW2|INP5E_DROME;	Inositol polyphosphate 5-phosphatase E OS=Drosophila melanogaster OX=7227 GN=INPP5E PE=1 SV=1;	PF03372.25	Exo_endo_phos	Endonuclease/Exonuclease/phosphatase family
LOC113804517	uncharacterized LOC113804517	0.288627	-1.79272	1.91362e-05	0.000178177	yes	down	0.81	0.32	0.38	2.9	2.58	4.9	0.503333	3.46	------	------	------	------	------	------	ENOG410XSSY	S:Function unknown	XP_027211208.1	uncharacterized protein LOC113804517 [Penaeus vannamei]	sp|Q6NUJ5|PWP2B_HUMAN;	PWWP domain-containing protein 2B OS=Homo sapiens OX=9606 GN=PWWP2B PE=1 SV=3;	PF00855.19	PWWP	PWWP domain
LOC113804528	-	0.406434	-1.29891	0.000650848	0.00379988	yes	down	1.56	4.26	3.36	11.9	12.35	17.48	3.06	13.91	GO:0016021	CC:integral component of membrane;	K16353	SDK	------	------	ENOG410YMNG	U:Intracellular trafficking, secretion, and vesicular transport	XP_027234225.1	protein sidekick-like [Penaeus vannamei]	sp|O97394|SDK_DROME;	Protein sidekick OS=Drosophila melanogaster OX=7227 GN=sdk PE=1 SV=2;	------	------	------
LOC113804532	late secretory pathway protein AVL9 homolog	0.482347	-1.05186	0.00108495	0.00582156	yes	down	1.53	2.09	1.21	6.07	5.92	7.13	1.61	6.37333	GO:0055037	CC:recycling endosome;	------	------	------	------	ENOG410YCF2	S:Function unknown	XP_027211232.1	late secretory pathway protein AVL9 homolog [Penaeus vannamei]	sp|Q8NBF6|AVL9_HUMAN;	Late secretory pathway protein AVL9 homolog OS=Homo sapiens OX=9606 GN=AVL9 PE=1 SV=1;	PF09794.11;PF08616.12;PF09804.11	Avl9;SPA;DENND11	Transport protein Avl9;Stabilization of polarity axis;DENN domain-containing protein 11
LOC113804535	waprin-Phi1-like	7.8808	2.97834	0.00054991	0.00328559	yes	up	3.62	1.37	1.61	0.25	0.79	0.46	2.2	0.5	GO:0005576;GO:0030414	CC:extracellular region;MF:peptidase inhibitor activity;	K23623	WFDC8	------	------	ENOG410XQNP;ENOG4111T0F;ENOG41117KF	O:Posttranslational modification, protein turnover, chaperones;S:Function unknown;U:Intracellular trafficking, secretion, and vesicular transport	XP_027211235.1	waprin-Phi1-like [Penaeus vannamei]	sp|P14730|WFD18_RAT;	WAP four-disulfide core domain protein 18;	PF00095.23	WAP	WAP-type
LOC113804544	balbiani ring protein 3-like	14.3819	3.84618	2.2037e-15	1.32948e-13	yes	up	1633.29	768.2	308.16	109.32	121.9	116.44	903.217	115.887	GO:0016020;GO:0005576;GO:0008083	CC:membrane;CC:extracellular region;MF:growth factor activity;	K16858	VEGFB	map04510;map05200;map04015;map04014;map04010;map04151;map04020;map04926;map04933	Focal adhesion;Pathways in cancer;Rap1 signaling pathway;Ras signaling pathway;MAPK signaling pathway;PI3K-Akt signaling pathway;Calcium signaling pathway;Relaxin signaling pathway;AGE-RAGE signaling pathway in diabetic complications	ENOG4111RWK	S:Function unknown	XP_027211238.1	balbiani ring protein 3-like [Penaeus vannamei]	------	------	------	------	------
LOC113804554	extracellular signal-regulated kinase 2-like, transcript variant X2	0.308776	-1.69537	1.07171e-07	1.77605e-06	yes	down	1.08	0.85	0.61	4.29	4.02	7.95	0.846667	5.42	GO:0035556;GO:0106311;GO:0106310;GO:0005737;GO:0005634;GO:0004674;GO:0004707;GO:0005524	BP:intracellular signal transduction;BP:old GO;BP:old GO;CC:cytoplasm;CC:nucleus;MF:protein serine/threonine kinase activity;MF:MAP kinase activity;MF:ATP binding;	K19603	MAPK15	map04657	IL-17 signaling pathway	ENOG410XNY0	T:Signal transduction mechanisms	XP_027211247.1	extracellular signal-regulated kinase 2-like [Penaeus vannamei]	sp|Q501Q9|MK15_XENLA;	Mitogen-activated protein kinase 15 OS=Xenopus laevis OX=8355 GN=mapk15 PE=1 SV=1;	PF00069.27;PF07714.19;PF14531.8	Pkinase;PK_Tyr_Ser-Thr;Kinase-like	Protein kinase domain;Protein tyrosine and serine/threonine kinase;Kinase-like
LOC113804555	cytochrome c oxidase subunit 6B2-like	2.26304	1.17826	0.000186766	0.00130259	yes	up	391.04	685.68	547.29	441.62	484.79	349.07	541.337	425.16	GO:0045277;GO:0005739;GO:0016491	CC:respiratory chain complex IV;CC:mitochondrion;MF:oxidoreductase activity;	K02267	COX6B	map04714;map00190;map04260;map05208;map05012;map05010;map05016;map05014;map05415;map04932;map05022;map05020	Thermogenesis;Oxidative phosphorylation;Cardiac muscle contraction;Chemical carcinogenesis - reactive oxygen species;Parkinson disease;Alzheimer disease;Huntington disease;Amyotrophic lateral sclerosis;Diabetic cardiomyopathy;Non-alcoholic fatty liver disease;Pathways of neurodegeneration - multiple diseases;Prion disease	ENOG41121WM	O:Posttranslational modification, protein turnover, chaperones	ROT77307.1	mitochondrial cytochrome c oxidase subunit VIb [Penaeus vannamei]	sp|Q6YFQ2|CX6B2_HUMAN;	Cytochrome c oxidase subunit 6B2 OS=Homo sapiens OX=9606 GN=COX6B2 PE=1 SV=1;	PF02297.19	COX6B	Cytochrome oxidase c subunit VIb
LOC113804568	-	0.229926	-2.12076	4.37481e-07	6.32183e-06	yes	down	68.49	55.29	103.79	558.59	492.27	490.97	75.8567	513.943	GO:0016021	CC:integral component of membrane;	K15015	SLC32A, VGAT	map04727;map04723;map04721;map05032;map05033	GABAergic synapse;Retrograde endocannabinoid signaling;Synaptic vesicle cycle;Morphine addiction;Nicotine addiction	COG0814	E:Amino acid transport and metabolism	XP_037786516.1	amino acid transporter AVT1B-like, partial [Penaeus monodon]	sp|F4JE35|AVT1B_ARATH;	Amino acid transporter AVT1B OS=Arabidopsis thaliana OX=3702 GN=AVT1B PE=3 SV=2;	------	------	------
LOC113804570	-	0.214467	-2.22117	0.000777101	0.00439829	yes	down	2.67	0.99	0.22	33.03	16.36	29.07	1.29333	26.1533	------	------	K23934	AHNAK	map05132	Salmonella infection	ENOG41125XD	S:Function unknown	XP_037790474.1	abnormal spindle-like microcephaly-associated protein homolog [Penaeus monodon]	------	------	------	------	------
LOC113804590	uncharacterized LOC113804590	882.554	9.78554	0.0122722	0.0426035	yes	up	98.29	96.19	0	0	0	0	64.8267	0	------	------	------	------	------	------	------	------	XP_027211111.1	uncharacterized protein LOC113804402 [Penaeus vannamei]	------	------	------	------	------
LOC113804592	uncharacterized LOC113804592	2.69231	1.42884	0.000295556	0.0019298	yes	up	10.66	4.03	5.37	4.65	4.93	4.41	6.68667	4.66333	GO:0005507;GO:0004500	MF:copper ion binding;MF:dopamine beta-monooxygenase activity;	------	------	------	------	ENOG410XR89	S:Function unknown	XP_027211283.1	uncharacterized protein LOC113804592 [Penaeus vannamei]	sp|Q9CXI3|MOXD1_MOUSE;	DBH-like monooxygenase protein 1 OS=Mus musculus OX=10090 GN=Moxd1 PE=1 SV=1;	PF03712.17;PF01082.22;PF03351.19;PF16010.7	Cu2_monoox_C;Cu2_monooxygen;DOMON;CDH-cyt	Copper type II ascorbate-dependent monooxygenase, C-terminal domain;Copper type II ascorbate-dependent monooxygenase, N-terminal domain;DOMON domain;Cytochrome domain of cellobiose dehydrogenase
LOC113804604	uncharacterized LOC113804604	0.358732	-1.47902	0.00596068	0.0239199	yes	down	0.2	1.06	0.68	3.2	3.14	4.06	0.646667	3.46667	GO:0016021;GO:0005886;GO:0005230;GO:0004888	CC:integral component of membrane;CC:plasma membrane;MF:extracellular ligand-gated ion channel activity;MF:transmembrane signaling receptor activity;	------	------	------	------	ENOG410ZS0T;ENOG410YN8S;ENOG410XR4W	S:Function unknown;	XP_027211295.1	uncharacterized protein LOC113804604 [Penaeus vannamei]	sp|P06205|CRP1_LIMPO;	C-reactive protein 1.1 OS=Limulus polyphemus OX=6850 PE=1 SV=1;	PF00354.19;PF13385.8;PF00057.20;PF00059.23;PF02931.25	Pentaxin;Laminin_G_3;Ldl_recept_a;Lectin_C;Neur_chan_LBD	Pentaxin family;Concanavalin A-like lectin/glucanases superfamily;Low-density lipoprotein receptor domain class A;Lectin C-type domain;Neurotransmitter-gated ion-channel ligand binding domain
LOC113804606	uncharacterized LOC113804606	2.74307	1.45579	5.61299e-05	0.000455028	yes	up	7.02	4.02	4.28	3.99	2.84	3.7	5.10667	3.51	------	------	------	------	------	------	------	------	XP_027211299.1	uncharacterized protein LOC113804606 [Penaeus vannamei]	------	------	------	------	------
LOC113804609	uncharacterized LOC113804609	2.83253	1.50209	0.000277312	0.00182101	yes	up	138.49	50.08	65.82	55.64	57.42	49.28	84.7967	54.1133	GO:0016021	CC:integral component of membrane;	------	------	------	------	------	------	XP_027211302.1	uncharacterized protein LOC113804609 [Penaeus vannamei]	------	------	------	------	------
LOC113804610	uncharacterized LOC113804610	2.93647	1.55408	7.85999e-06	8.12115e-05	yes	up	173.05	96.08	111.76	90.42	80.55	61.15	126.963	77.3733	GO:0016021	CC:integral component of membrane;	------	------	------	------	------	------	XP_027211303.1	uncharacterized protein LOC113804610 [Penaeus vannamei]	------	------	------	------	------
LOC113804626	TRAF3-interacting protein 1-like	0.225184	-2.15082	0.0126796	0.0437445	yes	down	0.45	0.47	0.45	2.75	2.86	5.66	0.456667	3.75667	------	------	------	------	------	------	------	------	XP_027211318.1	TRAF3-interacting protein 1-like [Penaeus vannamei]	------	------	PF15862.7	Coilin_N	Coilin N-terminus
LOC113804633	uncharacterized LOC113804633	2.40082	1.26353	5.76536e-07	8.04753e-06	yes	up	16.17	12.63	10.23	9.83	9.41	11.8	13.01	10.3467	GO:0016021	CC:integral component of membrane;	------	------	------	------	ENOG4111GX5	S:Function unknown	XP_027211323.1	uncharacterized protein LOC113804633 [Penaeus vannamei]	------	------	PF15038.8	Jiraiya	Jiraiya
LOC113804647	uncharacterized LOC113804647	0.0870038	-3.52278	0.00233752	0.0110646	yes	down	0	0	0.89	2.54	2.2	10.75	0.296667	5.16333	------	------	------	------	------	------	------	------	XP_027211332.1	uncharacterized protein LOC113804647 [Penaeus vannamei]	------	------	------	------	------
LOC113804667	uncharacterized LOC113804667	2.60074	1.37892	0.000175754	0.00123303	yes	up	92.03	257.65	143.9	114.47	111.38	123.21	164.527	116.353	------	------	------	------	------	------	------	------	XP_027211350.1	uncharacterized protein LOC113804667 [Penaeus vannamei]	------	------	------	------	------
LOC113804687	zinc finger protein 252-like	0.144255	-2.79331	2.86233e-06	3.35808e-05	yes	down	0.11	0.05	0.08	0.97	0.73	1.58	0.08	1.09333	------	------	K09228	KRAB	map05168	Herpes simplex virus 1 infection	------	------	XP_027211364.1	zinc finger protein 252-like [Penaeus vannamei]	------	------	PF00096.28;PF13465.8;PF13894.8;PF00651.33	zf-C2H2;zf-H2C2_2;zf-C2H2_4;BTB	Zinc finger, C2H2 type;Zinc-finger double domain;C2H2-type zinc finger;BTB/POZ domain
LOC113804691	ras-specific guanine nucleotide-releasing factor RalGPS1-like	0.437274	-1.19339	0.000140137	0.00101499	yes	down	1.07	0.81	1.05	3.99	3.42	5.62	0.976667	4.34333	------	------	K24023	RALGPS	------	------	ENOG410YV9P;ENOG410XR96	T:Signal transduction mechanisms;	XP_027216264.1	ras-specific guanine nucleotide-releasing factor RalGPS1-like [Penaeus vannamei]	sp|Q5JS13|RGPS1_HUMAN;	Ras-specific guanine nucleotide-releasing factor RalGPS1 OS=Homo sapiens OX=9606 GN=RALGPS1 PE=1 SV=1;	PF00169.31	PH	PH domain
LOC113804710	genetic suppressor element 1-like	0.262355	-1.93041	6.07712e-05	0.000486291	yes	down	0.3	0.16	0.22	1.76	1.49	1.65	0.226667	1.63333	------	------	K09237	TTK	map04013	MAPK signaling pathway - fly	ENOG4111ISG;ENOG4111M67;ENOG4111PGZ;COG5048	S:Function unknown;	XP_037805184.1	LOW QUALITY PROTEIN: sex determination protein fruitless-like [Penaeus monodon]	sp|Q7KRI2|LOLAL_DROME;	Longitudinals lacking protein-like OS=Drosophila melanogaster OX=7227 GN=lolal PE=1 SV=1;	PF00651.33;PF00096.28;PF13894.8	BTB;zf-C2H2;zf-C2H2_4	BTB/POZ domain;Zinc finger, C2H2 type;C2H2-type zinc finger
LOC113804712	histone-lysine N-methyltransferase, H3 lysine-79 specific-like, transcript variant X1	0.359788	-1.47478	0.000255142	0.00170109	yes	down	49.98	28.72	26.99	43.11	86.21	72.21	35.23	67.1767	GO:0016021	CC:integral component of membrane;	K13156	SNRNP48	------	------	ENOG4111HUN	S:Function unknown	XP_027211399.1	U11/U12 small nuclear ribonucleoprotein 48 kDa protein-like isoform X1 [Penaeus vannamei]	------	------	------	------	------
LOC113804713	probable E3 ubiquitin-protein ligase DTX2, transcript variant X1	3.02673	1.59776	9.15076e-10	2.31762e-08	yes	up	9.79	12.19	13.91	6.4	6.74	10.1	11.9633	7.74667	GO:0007219;GO:0005737;GO:0046872;GO:0061630	BP:Notch signaling pathway;CC:cytoplasm;MF:metal ion binding;MF:ubiquitin protein ligase activity;	K06058	DTX	map04330	Notch signaling pathway	ENOG4111EY2	O:Posttranslational modification, protein turnover, chaperones	XP_027211405.1	probable E3 ubiquitin-protein ligase DTX2 isoform X1 [Penaeus vannamei]	sp|Q86UW9|DTX2_HUMAN;	Probable E3 ubiquitin-protein ligase DTX2 OS=Homo sapiens OX=9606 GN=DTX2 PE=1 SV=3;	PF18102.3;PF12861.9	DTC;zf-ANAPC11	Deltex C-terminal domain;Anaphase-promoting complex subunit 11 RING-H2 finger
LOC113804714	5-phosphohydroxy-L-lysine phospho-lyase-like	2.13716	1.0957	2.63897e-05	0.000236289	yes	up	5.65	5.63	4.79	3.96	4.79	5.84	5.35667	4.86333	GO:0008483;GO:0016829;GO:0030170	MF:transaminase activity;MF:lyase activity;MF:pyridoxal phosphate binding;	K14286	AGXT2L1, ETNPPL	map00564	Glycerophospholipid metabolism	COG0160	E:Amino acid transport and metabolism	XP_027211402.1	5-phosphohydroxy-L-lysine phospho-lyase-like [Penaeus vannamei]	sp|Q6DEB1|AT2L1_XENLA;	Ethanolamine-phosphate phospho-lyase OS=Xenopus laevis OX=8355 GN=etnppl PE=2 SV=1;	PF00202.23	Aminotran_3	Aminotransferase class-III
LOC113804715	60S ribosomal protein L35-like	2.78593	1.47816	9.93707e-09	2.09785e-07	yes	up	3511.21	4712.37	4988.36	2913.95	2891.19	2458.72	4403.98	2754.62	GO:0006412;GO:0005840;GO:0003735	BP:translation;CC:ribosome;MF:structural constituent of ribosome;	K02918	RP-L35e, RPL35	map03010;map05171	Ribosome;Coronavirus disease - COVID-19	COG0255	J:Translation, ribosomal structure and biogenesis	XP_037785960.1	60S ribosomal protein L35-like [Penaeus monodon]	sp|Q6ZWV7|RL35_MOUSE;	60S ribosomal protein L35 OS=Mus musculus OX=10090 GN=Rpl35 PE=1 SV=1;	PF00831.25	Ribosomal_L29	Ribosomal L29 protein
LOC113804718	uncharacterized LOC113804718	5.92688	2.56727	4.02498e-08	7.45224e-07	yes	up	1.8	2.85	1.42	0.55	0.72	0.64	2.02333	0.636667	------	------	------	------	------	------	ENOG4111G04	S:Function unknown	XP_027211407.1	uncharacterized protein LOC113804718 [Penaeus vannamei]	sp|O60858|TRI13_HUMAN;	E3 ubiquitin-protein ligase TRIM13 OS=Homo sapiens OX=9606 GN=TRIM13 PE=1 SV=2;	PF00643.26;PF13445.8;PF14634.8;PF13639.8;PF00097.27	zf-B_box;zf-RING_UBOX;zf-RING_5;zf-RING_2;zf-C3HC4	B-box zinc finger;RING-type zinc-finger;zinc-RING finger domain;Ring finger domain;Zinc finger, C3HC4 type
LOC113804725	uncharacterized LOC113804725	0.100143	-3.31987	2.33936e-09	5.57431e-08	yes	down	0.21	0.13	0.32	3.44	2.53	3.84	0.22	3.27	------	------	------	------	------	------	------	------	XP_027211419.1	uncharacterized protein LOC113804725 [Penaeus vannamei]	------	------	------	------	------
LOC113804729	golgin subfamily A member 6-like protein 6	2.41394	1.27139	7.14189e-06	7.45571e-05	yes	up	13.42	7.73	9.58	7.58	6.65	10.47	10.2433	8.23333	------	------	------	------	------	------	ENOG410ZYS4	S:Function unknown	XP_027211422.1	golgin subfamily A member 6-like protein 6 [Penaeus vannamei]	sp|Q3SZZ7|FGL1_BOVIN;	Fibrinogen-like protein 1 OS=Bos taurus OX=9913 GN=FGL1 PE=2 SV=1;	PF00147.20	Fibrinogen_C	Fibrinogen beta and gamma chains, C-terminal globular domain
LOC113804734	uncharacterized LOC113804734	0.0119329	-6.38891	2.14243e-05	0.000196569	yes	down	0	0	0	0.65	0.83	2.31	0	1.26333	------	------	------	------	------	------	ENOG4111I63;ENOG410Y65V;ENOG410YDDF	S:Function unknown;	XP_027211427.1	uncharacterized protein LOC113804734 [Penaeus vannamei]	------	------	PF14529.8;PF13456.8;PF00075.26	Exo_endo_phos_2;RVT_3;RNase_H	Endonuclease-reverse transcriptase;Reverse transcriptase-like;RNase H
LOC113804741	F-box/LRR-repeat protein 7-like	30.0329	4.90847	8.62761e-12	3.10903e-10	yes	up	1.69	1.16	0.91	0.05	0.13	0.12	1.25333	0.1	GO:0031146;GO:0019005	BP:SCF-dependent proteasomal ubiquitin-dependent protein catabolic process;CC:SCF ubiquitin ligase complex;	------	------	------	------	ENOG410YRGC;ENOG410XQ54	S:Function unknown;	XP_037795359.1	F-box/LRR-repeat protein 7-like [Penaeus monodon]	sp|Q9NXK8|FXL12_HUMAN;	F-box/LRR-repeat protein 12 OS=Homo sapiens OX=9606 GN=FBXL12 PE=1 SV=1;	------	------	------
LOC113804742	sodium-coupled monocarboxylate transporter 2-like	2.05646	1.04017	0.00125237	0.00658395	yes	up	64.37	34.66	29.96	37.22	34.79	45.91	42.9967	39.3067	GO:0016021;GO:0022857	CC:integral component of membrane;MF:transmembrane transporter activity;	K14388;K14386	SLC5A8_12, SMCT;SLC5A6, SMVT	map04977	Vitamin digestion and absorption	COG0591	E:Amino acid transport and metabolism	XP_027211435.1	sodium-coupled monocarboxylate transporter 2-like [Penaeus vannamei]	sp|Q1EHB4|SC5AC_HUMAN;	Sodium-coupled monocarboxylate transporter 2 OS=Homo sapiens OX=9606 GN=SLC5A12 PE=2 SV=2;	PF00474.19	SSF	Sodiu
LOC113804748	zinc finger protein 775-like	0.229356	-2.12434	0.00468594	0.019744	yes	down	0.07	0.19	0.13	0.89	0.82	1.46	0.13	1.05667	------	------	------	------	------	------	------	------	XP_027211440.1	zinc finger protein 775-like [Penaeus vannamei]	sp|Q7TSH3|ZN516_MOUSE;	Zinc finger protein 516 OS=Mus musculus OX=10090 GN=Znf516 PE=1 SV=1;	PF13465.8;PF13894.8	zf-H2C2_2;zf-C2H2_4	Zinc-finger double domain;C2H2-type zinc finger
LOC113804751	sodium-dependent multivitamin transporter-like, transcript variant X2	2.74945	1.45914	0.00164845	0.00823099	yes	up	3.33	2	1.79	1.86	1	2.47	2.37333	1.77667	GO:0016021;GO:0022857	CC:integral component of membrane;MF:transmembrane transporter activity;	K14388;K14386	SLC5A8_12, SMCT;SLC5A6, SMVT	map04977	Vitamin digestion and absorption	COG0591	E:Amino acid transport and metabolism	XP_027211446.1	sodium-dependent multivitamin transporter-like [Penaeus vannamei]	sp|Q9Y289|SC5A6_HUMAN;	Sodium-dependent multivitamin transporter OS=Homo sapiens OX=9606 GN=SLC5A6 PE=1 SV=2;	PF00474.19	SSF	Sodiu
LOC113804758	zinc finger protein 398-like	0.419224	-1.25421	0.00370451	0.0162861	yes	down	1.53	0.91	0.72	5.32	4.06	4.56	1.05333	4.64667	------	------	------	------	------	------	------	------	XP_027211450.1	zinc finger protein 398-like [Penaeus vannamei]	------	------	PF13465.8;PF13894.8;PF00096.28;PF18112.3	zf-H2C2_2;zf-C2H2_4;zf-C2H2;Zn-C2H2_12	Zinc-finger double domain;C2H2-type zinc finger;Zinc finger, C2H2 type;Autophagy receptor zinc finger-C2H2 domain
LOC113804759	zinc finger protein 219-like	0.0535777	-4.22222	0.000526101	0.00316092	yes	down	0	0	0.1	1.27	1.21	0.64	0.0333333	1.04	------	------	------	------	------	------	COG5048	S:Function unknown	XP_027211451.1	zinc finger protein 219-like [Penaeus vannamei]	sp|Q6IQX8|ZN219_MOUSE;	Zinc finger protein 219 OS=Mus musculus OX=10090 GN=Znf219 PE=1 SV=1;	PF13465.8;PF13894.8;PF13909.8;PF00096.28;PF09237.13	zf-H2C2_2;zf-C2H2_4;zf-H2C2_5;zf-C2H2;GAGA	Zinc-finger double domain;C2H2-type zinc finger;C2H2-type zinc-finger domain;Zinc finger, C2H2 type;GAGA factor
LOC113804775	replication protein A 14 kDa subunit-like	2.249	1.16928	0.000222601	0.00151038	yes	up	27.78	37.15	43.02	30.04	35.95	27.01	35.9833	31	GO:0006310;GO:0006281;GO:0006260;GO:0005634;GO:0003677	BP:DNA recombination;BP:DNA repair;BP:DNA replication;CC:nucleus;MF:DNA binding;	K10740	RPA3	map03460;map03430;map03440;map03420;map03030	Fanconi anemia pathway;Mismatch repair;Homologous recombination;Nucleotide excision repair;DNA replication	ENOG4111REI	L:Replication, recombination and repair	XP_027211469.1	replication protein A 14 kDa subunit-like [Penaeus vannamei]	sp|P35244|RFA3_HUMAN;	Replication protein A 14 kDa subunit OS=Homo sapiens OX=9606 GN=RPA3 PE=1 SV=1;	PF08661.13	Rep_fac-A_3	Replication factor A protein 3
LOC113804778	protein salvador homolog 1-like, transcript variant X1	0.424328	-1.23675	1.6191e-08	3.24788e-07	yes	down	5.12	4.79	4.91	18.34	17.97	29.74	4.94	22.0167	GO:0042127;GO:0035329;GO:0006915;GO:0060090	BP:regulation of cell proliferation;BP:hippo signaling;BP:apoptotic process;MF:binding, bridging;	K16686	SAV1, Sav	map04214;map04392;map04390;map04391	Apoptosis - fly;Hippo signaling pathway - multiple species;Hippo signaling pathway;Hippo signaling pathway - fly	ENOG410ZK10	S:Function unknown	XP_027211470.1	protein salvador homolog 1-like [Penaeus vannamei]	sp|A4V8B4|SAV1_RAT;	Protein salvador homolog 1 OS=Rattus norvegicus OX=10116 GN=Sav1 PE=2 SV=1;	PF00397.28	WW	WW domain
LOC113804779	lysophosphatidylcholine acyltransferase-like	0.333576	-1.58391	0.00304783	0.0137944	yes	down	1.22	3.03	1.55	10.71	11.05	9.24	1.93333	10.3333	GO:0006644;GO:0016021;GO:0016746	BP:phospholipid metabolic process;CC:integral component of membrane;MF:transferase activity, transferring acyl groups;	K13510	LPCAT1_2	map00565;map00564	Ether lipid metabolism;Glycerophospholipid metabolism	ENOG410XSIQ	I:Lipid transport and metabolism	XP_027211474.1	lysophosphatidylcholine acyltransferase-like, partial [Penaeus vannamei]	sp|Q0KHU5|PCAT_DROME;	Lysophosphatidylcholine acyltransferase OS=Drosophila melanogaster OX=7227 GN=LPCAT PE=2 SV=1;	------	------	------
LOC113804781	uncharacterized LOC113804781, transcript variant X2	0.364734	-1.45508	5.21492e-06	5.65288e-05	yes	down	0.78	1.15	0.7	3.69	3.99	6.42	0.876667	4.7	------	------	------	------	------	------	------	------	XP_027211480.1	uncharacterized protein LOC113804781 [Penaeus vannamei]	------	------	------	------	------
LOC113804792	uncharacterized LOC113804792	2.76489	1.46722	0.000113413	0.000844596	yes	up	4.29	3.21	2.03	2.29	2.12	1.89	3.17667	2.1	------	------	K19519	TGFBI, BIGH3	------	------	COG2335	M:Cell wall/membrane/envelope biogenesis	ROT77094.1	hypothetical protein C7M84_004256 [Penaeus vannamei]	sp|O11780|BGH3_PIG;	Transforming growth factor-beta-induced protein ig-h3 OS=Sus scrofa OX=9823 GN=TGFBI PE=1 SV=1;	PF02469.24	Fasciclin	Fasciclin domain
LOC113804793	actin cytoskeleton-regulatory complex protein pan1-like	3.35108	1.74463	4.71374e-06	5.17579e-05	yes	up	11.53	6.69	6.44	4.62	5.44	3.5	8.22	4.52	------	------	------	------	------	------	------	------	XP_027211494.1	actin cytoskeleton-regulatory complex protein pan1-like [Penaeus vannamei]	------	------	------	------	------
LOC113804794	mycophenolic acid acyl-glucuronide esterase, mitochondrial-like, transcript variant X1	0.310369	-1.68794	9.58277e-05	0.000728797	yes	down	2.2	8	3.69	23.24	24.77	39.59	4.63	29.2	------	------	K13702	ABHD10	------	------	COG0596	S:Function unknown	ROT77095.1	hypothetical protein C7M84_004257, partial [Penaeus vannamei]	sp|Q5REX5|ABHDA_PONAB;	Palmitoyl-protein thioesterase ABHD10, mitochondrial OS=Pongo abelii OX=9601 GN=ABHD10 PE=2 SV=1;	PF12146.10;PF00561.22;PF00326.23;PF12697.9;PF05728.14;PF00756.22	Hydrolase_4;Abhydrolase_1;Peptidase_S9;Abhydrolase_6;UPF0227;Esterase	Serine aminopeptidase, S33;alpha/beta hydrolase fold;Prolyl oligopeptidase family;Alpha/beta hydrolase family;Uncharacterised protein family;Putative esterase
LOC113804798	protein CASC4-like	0.491824	-1.02379	0.00534295	0.021944	yes	down	1.25	1.05	1.79	4.37	3.52	8.74	1.36333	5.54333	------	------	------	------	------	------	------	------	XP_027211503.1	protein CASC4-like [Penaeus vannamei]	------	------	------	------	------
LOC113804803	-	0.297961	-1.74681	6.85304e-05	0.000542184	yes	down	4.24	4.51	1.24	19.54	21.19	19.55	3.33	20.0933	GO:0004177;GO:0008270;GO:0008237	MF:aminopeptidase activity;MF:zinc ion binding;MF:metallopeptidase activity;	K11140	ANPEP, CD13	map04640;map00480;map04614	Hematopoietic cell lineage;Glutathione metabolism;Renin-angiotensin system	COG0308	E:Amino acid transport and metabolism	ROT77107.1	putative aminopeptidase N [Penaeus vannamei]	sp|P15145|AMPN_PIG;	Aminopeptidase N OS=Sus scrofa OX=9823 GN=ANPEP PE=1 SV=4;	------	------	------
LOC113804804	aminopeptidase N-like	0.192804	-2.3748	0.0092667	0.0340872	yes	down	0.26	0.18	0	1.35	1.29	1.66	0.146667	1.43333	GO:0004177;GO:0008270;GO:0008237	MF:aminopeptidase activity;MF:zinc ion binding;MF:metallopeptidase activity;	K11140	ANPEP, CD13	map04640;map00480;map04614	Hematopoietic cell lineage;Glutathione metabolism;Renin-angiotensin system	COG0308	E:Amino acid transport and metabolism	XP_027211511.1	aminopeptidase N-like [Penaeus vannamei]	sp|P15145|AMPN_PIG;	Aminopeptidase N OS=Sus scrofa OX=9823 GN=ANPEP PE=1 SV=4;	PF01433.22;PF17900.3	Peptidase_M1;Peptidase_M1_N	Peptidase family M1 domain;Peptidase M1 N-terminal domain
LOC113804806	arachidonate 5-lipoxygenase-like	10.2439	3.35669	1.58602e-16	1.17191e-14	yes	up	117.25	83.56	33.09	12.86	14.56	15.8	77.9667	14.4067	GO:0016021;GO:0046872;GO:0016702;GO:0020037;GO:0004096	CC:integral component of membrane;MF:metal ion binding;MF:oxidoreductase activity, acting on single donors with incorporation of molecular oxygen, incorporation of two atoms of oxygen;MF:heme binding;MF:catalase activity;	K00461	ALOX5	map00590;map04726;map04664;map04913;map05145	Arachidonic acid metabolism;Serotonergic synapse;Fc epsilon RI signaling pathway;Ovarian steroidogenesis;Toxoplasmosis	ENOG410YN4N	S:Function unknown	XP_027211516.1	arachidonate 5-lipoxygenase-like [Penaeus vannamei]	sp|O16025|AOSL_PLEHO;	Allene oxide synthase-lipoxygenase protein OS=Plexaura homomalla OX=47982 PE=1 SV=1;	PF00305.21;PF01477.25	Lipoxygenase;PLAT	Lipoxygenase;PLAT/LH2 domain
LOC113804808	N-acetylneuraminate lyase-like	3.66634	1.87434	0.0111735	0.0396613	yes	up	0.94	3.88	13.3	3.61	3.1	2.53	6.04	3.08	GO:0016829	MF:lyase activity;	K01639	E4.1.3.3, nanA, NPL	map00520	Amino sugar and nucleotide sugar metabolism	COG0329	E:Amino acid transport and metabolism	XP_027211517.1	N-acetylneuraminate lyase-like [Penaeus vannamei]	sp|Q5RDY1|NPL_PONAB;	N-acetylneuraminate lyase OS=Pongo abelii OX=9601 GN=NPL PE=2 SV=1;	PF00701.24	DHDPS	Dihydrodipicolinate synthetase family
LOC113804810	ETS homologous factor-like	6.70288	2.74478	1.80274e-07	2.83304e-06	yes	up	6.93	5.92	1.39	1.17	1.37	1.46	4.74667	1.33333	GO:0005634;GO:0003700;GO:0043565	CC:nucleus;MF:transcription factor activity, sequence-specific DNA binding;MF:sequence-specific DNA binding;	K17102	EHF	------	------	ENOG4111K4J	K:Transcription	XP_027211519.1	ETS homologous factor-like [Penaeus vannamei]	sp|O70273|EHF_MOUSE;	ETS homologous factor OS=Mus musculus OX=10090 GN=Ehf PE=2 SV=1;	PF00178.24	Ets	Ets-domain
LOC113804811	ETS homologous factor-like	7.52792	2.91225	1.73188e-13	8.15705e-12	yes	up	3.32	6.15	2.63	0.99	0.97	1.08	4.03333	1.01333	GO:0005634;GO:0003700;GO:0043565	CC:nucleus;MF:transcription factor activity, sequence-specific DNA binding;MF:sequence-specific DNA binding;	K17102	EHF	------	------	ENOG4111K4J	K:Transcription	XP_027211520.1	ETS homologous factor-like [Penaeus vannamei]	sp|O70273|EHF_MOUSE;	ETS homologous factor OS=Mus musculus OX=10090 GN=Ehf PE=2 SV=1;	PF00178.24	Ets	Ets-domain
LOC113804812	uncharacterized LOC113804812	11.2513	3.49203	4.32059e-15	2.52159e-13	yes	up	4.59	11.55	9.8	1.63	1.02	1.34	8.64667	1.33	GO:0005634;GO:0003700;GO:0043565	CC:nucleus;MF:transcription factor activity, sequence-specific DNA binding;MF:sequence-specific DNA binding;	K17102	EHF	------	------	ENOG4111K4J	K:Transcription	XP_027211522.1	uncharacterized protein LOC113804812 [Penaeus vannamei]	sp|O70273|EHF_MOUSE;	ETS homologous factor OS=Mus musculus OX=10090 GN=Ehf PE=2 SV=1;	PF00178.24	Ets	Ets-domain
LOC113804819	aminopeptidase N-like	0.210521	-2.24796	0.000972682	0.00531478	yes	down	1.04	1.84	0.08	9.07	8.61	7.45	0.986667	8.37667	GO:0004177;GO:0008270;GO:0008237	MF:aminopeptidase activity;MF:zinc ion binding;MF:metallopeptidase activity;	K11140	ANPEP, CD13	map04640;map00480;map04614	Hematopoietic cell lineage;Glutathione metabolism;Renin-angiotensin system	COG0308	E:Amino acid transport and metabolism	XP_027211529.1	LOW QUALITY PROTEIN: aminopeptidase N-like [Penaeus vannamei]	sp|P15144|AMPN_HUMAN;	Aminopeptidase N OS=Homo sapiens OX=9606 GN=ANPEP PE=1 SV=4;	PF11838.10;PF01433.22;PF17900.3	ERAP1_C;Peptidase_M1;Peptidase_M1_N	ERAP1-like C-terminal domain;Peptidase family M1 domain;Peptidase M1 N-terminal domain
LOC113804822	aminopeptidase N-like	0.183263	-2.44801	0.00684244	0.0265604	yes	down	0.03	0.13	0.01	0.72	0.57	0.4	0.0566667	0.563333	GO:0004177;GO:0008270;GO:0008237	MF:aminopeptidase activity;MF:zinc ion binding;MF:metallopeptidase activity;	K11140	ANPEP, CD13	map04640;map00480;map04614	Hematopoietic cell lineage;Glutathione metabolism;Renin-angiotensin system	COG0308	E:Amino acid transport and metabolism	XP_027211532.1	aminopeptidase N-like [Penaeus vannamei]	sp|P15145|AMPN_PIG;	Aminopeptidase N OS=Sus scrofa OX=9823 GN=ANPEP PE=1 SV=4;	PF11838.10;PF01433.22;PF17900.3	ERAP1_C;Peptidase_M1;Peptidase_M1_N	ERAP1-like C-terminal domain;Peptidase family M1 domain;Peptidase M1 N-terminal domain
LOC113804823	uncharacterized LOC113804823	0.253984	-1.97719	1.38645e-05	0.000135023	yes	down	0.1	0.15	0.24	1	1.18	1.87	0.163333	1.35	GO:0006261;GO:0016787;GO:0003887;GO:0003724;GO:0003676;GO:0003677;GO:0005524	BP:DNA-dependent DNA replication;MF:hydrolase activity;MF:DNA-directed DNA polymerase activity;MF:RNA helicase activity;MF:nucleic acid binding;MF:DNA binding;MF:ATP binding;	K02349	POLQ	------	------	COG0749	L:Replication, recombination and repair	XP_027211533.1	uncharacterized protein LOC113804823 [Penaeus vannamei]	sp|O75417|DPOLQ_HUMAN;	DNA polymerase theta OS=Homo sapiens OX=9606 GN=POLQ PE=1 SV=2;	PF00476.22;PF00270.31;PF00271.33;PF04851.17	DNA_pol_A;DEAD;Helicase_C;ResIII	DNA polymerase family A;DEAD/DEAH box helicase;Helicase conserved C-terminal domain;Type III restriction enzyme, res subunit
LOC113804828	aminopeptidase N-like	0.366661	-1.44748	0.00558418	0.022686	yes	down	1.11	1.04	0.41	5.46	4.81	2.73	0.853333	4.33333	GO:0004177;GO:0008270;GO:0008237	MF:aminopeptidase activity;MF:zinc ion binding;MF:metallopeptidase activity;	K11140	ANPEP, CD13	map04640;map00480;map04614	Hematopoietic cell lineage;Glutathione metabolism;Renin-angiotensin system	COG0308	E:Amino acid transport and metabolism	XP_027211538.1	aminopeptidase N-like [Penaeus vannamei]	sp|P15684|AMPN_RAT;	Aminopeptidase N OS=Rattus norvegicus OX=10116 GN=Anpep PE=1 SV=2;	PF11838.10;PF01433.22;PF17900.3	ERAP1_C;Peptidase_M1;Peptidase_M1_N	ERAP1-like C-terminal domain;Peptidase family M1 domain;Peptidase M1 N-terminal domain
LOC113804830	ETS homologous factor-like	11.9501	3.57895	4.58971e-19	4.83209e-17	yes	up	265.16	272.01	65.11	37.29	38.94	32.16	200.76	36.13	GO:0005634;GO:0003700;GO:0043565	CC:nucleus;MF:transcription factor activity, sequence-specific DNA binding;MF:sequence-specific DNA binding;	K17102	EHF	------	------	ENOG4111K4J	K:Transcription	XP_027211539.1	ETS homologous factor-like [Penaeus vannamei]	sp|O70273|EHF_MOUSE;	ETS homologous factor OS=Mus musculus OX=10090 GN=Ehf PE=2 SV=1;	PF00178.24;PF02198.18	Ets;SAM_PNT	Ets-domain;Sterile alpha motif
LOC113804833	glutamate receptor ionotropic, kainate 2-like, transcript variant X1	0.0974904	-3.3586	0.000263097	0.00174402	yes	down	0	0.45	0.03	2.82	3.35	2.78	0.16	2.98333	GO:0016021;GO:0005886;GO:0004970	CC:integral component of membrane;CC:plasma membrane;MF:ionotropic glutamate receptor activity;	K05313	GRIN	------	------	ENOG410XPSH;ENOG410XQQV;ENOG41120B7	U:Intracellular trafficking, secretion, and vesicular transport;S:Function unknown;P:Inorganic ion transport and metabolism	ROT77111.1	Glutamate receptor ionotropic, kainate 3 [Penaeus vannamei]	sp|Q21415|GLR3_CAEEL;	Glutamate receptor ionotropic, kainate glr-3 OS=Caenorhabditis elegans OX=6239 GN=glr-3 PE=1 SV=3;	PF00060.28	Lig_chan	Ligand-gated ion channel
LOC113804835	ETS homologous factor-like, transcript variant X3	18.7531	4.22906	5.30236e-10	1.42579e-08	yes	up	2.17	14.91	2.88	0.58	0.74	0.65	6.65333	0.656667	------	------	K17102	EHF	------	------	ENOG4111K4J	K:Transcription	XP_027211546.1	DNA-binding protein D-ETS-3-like isoform X3 [Penaeus vannamei]	sp|Q60775|ELF1_MOUSE;	ETS-related transcription factor Elf-1 OS=Mus musculus OX=10090 GN=Elf1 PE=1 SV=1;	PF00178.24	Ets	Ets-domain
LOC113804842	probable Ras GTPase-activating protein	2.87737	1.52475	3.52911e-09	8.09786e-08	yes	up	42.86	27.69	26.25	19.37	19.92	28.44	32.2667	22.5767	GO:0043547;GO:0007165;GO:0005096	BP:positive regulation of GTPase activity;BP:signal transduction;MF:GTPase activator activity;	------	------	------	------	ENOG410XPU1	S:Function unknown	XP_027211554.1	LOW QUALITY PROTEIN: probable Ras GTPase-activating protein [Penaeus vannamei]	sp|Q8T498|GAP2_DROME;	Ras GTPase-activating protein raskol OS=Drosophila melanogaster OX=7227 GN=raskol PE=1 SV=3;	PF00616.21;PF00168.32;PF00169.31	RasGAP;C2;PH	GTPase-activator protein for Ras-like GTPase;C2 domain;PH domain
LOC113804844	paired amphipathic helix protein Sin3b-like	0.390751	-1.35568	5.84018e-07	8.11679e-06	yes	down	1.68	1.46	2.14	7.25	7.17	12.28	1.76	8.9	GO:0016580;GO:0003714	CC:Sin3 complex;MF:transcription corepressor activity;	K11644	SIN3A	map04919;map05016;map05202;map05169	Thyroid hormone signaling pathway;Huntington disease;Transcriptional misregulation in cancer;Epstein-Barr virus infection	COG5602	B:Chromatin structure and dynamics	XP_027211555.1	LOW QUALITY PROTEIN: paired amphipathic helix protein Sin3b-like [Penaeus vannamei]	sp|Q60520|SIN3A_MOUSE;	Paired amphipathic helix protein Sin3a OS=Mus musculus OX=10090 GN=Sin3a PE=1 SV=3;	PF16879.7;PF02671.23;PF08295.14	Sin3a_C;PAH;Sin3_corepress	C-terminal domain of Sin3a protein;Paired amphipathic helix repeat;Sin3 family co-repressor
LOC113804858	uncharacterized LOC113804858	6.50856	2.70234	1.68755e-05	0.000160656	yes	up	22.22	24.93	15.37	7.5	7.02	1.26	20.84	5.26	------	------	------	------	------	------	------	------	------	------	------	------	------	------	------
LOC113804862	zinc finger protein 708-like	0.126475	-2.98307	1.40746e-05	0.000136913	yes	down	0.21	0.43	7.48	20.85	46.59	13.94	2.70667	27.1267	------	------	K09228	KRAB	map05168	Herpes simplex virus 1 infection	------	------	XP_037775116.1	zinc finger protein 708-like [Penaeus monodon]	------	------	PF13465.8;PF00096.28;PF12874.9;PF13894.8;PF12171.10;PF13912.8	zf-H2C2_2;zf-C2H2;zf-met;zf-C2H2_4;zf-C2H2_jaz;zf-C2H2_6	Zinc-finger double domain;Zinc finger, C2H2 type;Zinc-finger of C2H2 type;C2H2-type zinc finger;Zinc-finger double-stranded RNA-binding;C2H2-type zinc finger
LOC113804867	DNA ligase 3-like	0.499456	-1.00157	0.0101201	0.0365507	yes	down	0.96	1.51	1.22	3.71	3.43	7.47	1.23	4.87	GO:0006310;GO:0006281;GO:0006260;GO:0071897;GO:0005524;GO:0003910;GO:0003677	BP:DNA recombination;BP:DNA repair;BP:DNA replication;BP:DNA biosynthetic process;MF:ATP binding;MF:DNA ligas;MF:DNA binding;	K10776	LIG3	map03410	Base excision repair	COG1793	L:Replication, recombination and repair	XP_027211577.1	DNA ligase 3-like [Penaeus vannamei]	sp|P97386|DNLI3_MOUSE;	DNA ligase 3 OS=Mus musculus OX=10090 GN=Lig3 PE=1 SV=2;	PF01068.23;PF16759.7;PF04679.17;PF09414.12;PF16589.7;PF01331.21	DNA_ligase_A_M;LIG3_BRCT;DNA_ligase_A_C;RNA_ligase;BRCT_2;mRNA_cap_enzyme	ATP dependent DNA ligase domain;DNA ligase 3 BRCT domain;ATP dependent DNA ligase C terminal region;RNA ligase;BRCT domain, a BRCA1 C-terminus domain;mRNA capping enzyme, catalytic domain
LOC113804871	zinc finger protein 665-like	0.356453	-1.48822	3.91622e-07	5.73999e-06	yes	down	3.88	3.57	2.19	13.71	15.26	23.59	3.21333	17.52	------	------	K09228	KRAB	map05168	Herpes simplex virus 1 infection	------	------	XP_027211582.1	zinc finger protein 665-like [Penaeus vannamei]	------	------	PF00096.28;PF13465.8;PF13894.8;PF12874.9;PF13912.8;PF05129.15	zf-C2H2;zf-H2C2_2;zf-C2H2_4;zf-met;zf-C2H2_6;Elf1	Zinc finger, C2H2 type;Zinc-finger double domain;C2H2-type zinc finger;Zinc-finger of C2H2 type;C2H2-type zinc finger;Transcription elongation factor Elf1 like
LOC113804877	uncharacterized LOC113804877	0.259289	-1.94737	0.000180653	0.00126465	yes	down	0.27	0.18	0.2	1.81	1.74	3.41	0.216667	2.32	GO:0016740;GO:0046872	MF:transferase activity;MF:metal ion binding;	K10630	RBCK1, HOIL1	map04217;map04621;map05131	Necroptosis;NOD-like receptor signaling pathway;Shigellosis	ENOG410XP9Y	O:Posttranslational modification, protein turnover, chaperones	XP_027211589.1	uncharacterized protein LOC113804877 [Penaeus vannamei]	sp|E6ZIJ1|HOIL1_DICLA;	RanBP-type and C3HC4-type zinc finger-containing protein 1 OS=Dicentrarchus labrax OX=13489 GN=rbck1 PE=3 SV=1;	PF13445.8;PF13639.8;PF00641.20;PF14634.8;PF00240.25;PF00097.27	zf-RING_UBOX;zf-RING_2;zf-RanBP;zf-RING_5;ubiquitin;zf-C3HC4	RING-type zinc-finger;Ring finger domain;Zn-finger in Ran binding protein and others;zinc-RING finger domain;Ubiquitin family;Zinc finger, C3HC4 type
LOC113804895	branchpoint-bridging protein-like	0.00762702	-7.03467	7.60882e-08	1.30943e-06	yes	down	0	0	0.03	1.88	1.39	3.97	0.01	2.41333	GO:0000398;GO:0005681;GO:0045131;GO:0008270	BP:mRNA splicing, via spliceosome;CC:spliceosomal complex;MF:pre-mRNA branch point binding;MF:zinc ion binding;	K13095	SF1	------	------	COG5176	A:RNA processing and modification	XP_027211610.1	branchpoint-bridging protein-like [Penaeus vannamei]	sp|Q15637|SF01_HUMAN;	Splicing factor 1 OS=Homo sapiens OX=9606 GN=SF1 PE=1 SV=4;	PF16275.7;PF12868.9	SF1-HH;DUF3824	Splicing factor 1 helix-hairpin domain;Domain of unknwon function
LOC113804896	U4/U6 small nuclear ribonucleoprotein Prp3-like	0.00218127	-8.84062	1.43443e-12	5.84958e-11	yes	down	0	0	0	3.25	3.47	5.71	0	4.14333	GO:0000398;GO:0046540	BP:mRNA splicing, via spliceosome;CC:U4/U6 x U5 tri-snRNP complex;	K12843	PRPF3, PRP3	map03040	Spliceosome	ENOG410XQV0	A:RNA processing and modification	XP_027211611.1	LOW QUALITY PROTEIN: U4/U6 small nuclear ribonucleoprotein Prp3-like [Penaeus vannamei]	sp|Q922U1|PRPF3_MOUSE;	U4/U6 small nuclear ribonucleoprotein Prp3 OS=Mus musculus OX=10090 GN=Prpf3 PE=1 SV=1;	PF08572.12;PF06544.14	PRP3;DUF1115	pre-mRNA processing factor 3;Protein of unknown function
LOC113804910	uncharacterized LOC113804910	0.354547	-1.49595	0.00229108	0.0108799	yes	down	0.4	0.89	0.61	2.34	3.57	4.42	0.633333	3.44333	------	------	------	------	------	------	ENOG410YR13;ENOG410YNNH;ENOG410YP2D	S:Function unknown;	XP_027211627.1	uncharacterized protein LOC113804910 [Penaeus vannamei]	------	------	PF03564.17	DUF1759	Protein of unknown function
LOC113804918	transcriptional coactivator YAP1-like	2.03188	1.02282	0.0070586	0.027227	yes	up	32.71	69.92	52.69	54.26	47.36	34.14	51.7733	45.2533	------	------	K16687	YAP1, Yki	map04392;map04390;map04391	Hippo signaling pathway - multiple species;Hippo signaling pathway;Hippo signaling pathway - fly	COG5021	O:Posttranslational modification, protein turnover, chaperones	XP_027211634.1	transcriptional coactivator YAP1-like [Penaeus vannamei]	sp|H2LBU8|YAP1_ORYLA;	Transcriptional coactivator YAP1 OS=Oryzias latipes OX=8090 GN=yap1 PE=1 SV=2;	PF00397.28	WW	WW domain
LOC113804939	sulfotransferase 1A1-like, transcript variant X2	0.330412	-1.59766	0.00310626	0.0140234	yes	down	0.69	2.57	1.34	9.18	10.37	5.65	1.53333	8.4	------	------	K01025	SULT1	------	------	ENOG4111H56	S:Function unknown	XP_027211654.1	sulfotransferase 1A1-like [Penaeus vannamei]	sp|O75897|ST1C4_HUMAN;	Sulfotransferase 1C4 OS=Homo sapiens OX=9606 GN=SULT1C4 PE=1 SV=2;	PF00685.29;PF13469.8	Sulfotransfer_1;Sulfotransfer_3	Sulfotransferase domain;Sulfotransferase family
LOC113804940	uncharacterized LOC113804940	0.387251	-1.36866	3.80482e-06	4.29188e-05	yes	down	2.02	2.6	2.96	9.85	9.85	20.36	2.52667	13.3533	------	------	------	------	------	------	------	------	XP_027211656.1	uncharacterized protein LOC113804940 [Penaeus vannamei]	------	------	PF07714.19	PK_Tyr_Ser-Thr	Protein tyrosine and serine/threonine kinase
LOC113804944	C-1-tetrahydrofolate synthase, cytoplasmic-like, transcript variant X1	5.62757	2.49251	2.48646e-19	2.72462e-17	yes	up	70.89	83.3	113.84	27.52	24.21	44.56	89.3433	32.0967	GO:0035999;GO:0004329;GO:0004477;GO:0004488;GO:0005524	BP:tetrahydrofolate interconversion;MF:formate-tetrahydrofolate ligase activity;MF:methenyltetrahydrofolate cyclohydrolase activity;MF:methylenetetrahydrofolate dehydrogenas;MF:ATP binding;	K00288	MTHFD	map00670;map01240	One carbon pool by folate;Biosynthesis of cofactors	COG0190	H:Coenzyme transport and metabolism	XP_027228017.1	C-1-tetrahydrofolate synthase, cytoplasmic-like isoform X1 [Penaeus vannamei]	sp|P11586|C1TC_HUMAN;	C-1-tetrahydrofolate synthase, cytoplasmic OS=Homo sapiens OX=9606 GN=MTHFD1 PE=1 SV=4;	PF01268.21;PF02882.21;PF00763.25	FTHFS;THF_DHG_CYH_C;THF_DHG_CYH	Formate--tetrahydrofolate ligase;Tetrahydrofolate dehydrogenase/cyclohydrolase, NA;Tetrahydrofolate dehydrogenase/cyclohydrolase, catalytic domain
LOC113804961	Bardet-Biedl syndrome 5 protein homolog	0.183059	-2.44962	0.00280134	0.0129036	yes	down	0.02	0.08	0.1	0.66	0.73	0.74	0.0666667	0.71	GO:0060170;GO:0005737;GO:0005815;GO:0034464	CC:ciliary membrane;CC:cytoplasm;CC:microtubule organizing center;CC:BBSome;	K16748	BBS5	------	------	ENOG410XUMT	S:Function unknown	XP_027211684.1	Bardet-Biedl syndrome 5 protein homolog [Penaeus vannamei]	sp|Q7ZWB7|BBS5_DANRE;	Bardet-Biedl syndrome 5 protein homolog OS=Danio rerio OX=7955 GN=bbs5 PE=2 SV=1;	PF07289.13;PF11605.10;PF14470.8	BBL5;Vps36_ESCRT-II;bPH_3	Bardet-Biedl syndrome 5 protein;Vacuolar protein sorting protein 36 Vps36;Bacterial PH domain
LOC113804962	protein SPT2 homolog	0.474966	-1.0741	9.40376e-05	0.000716877	yes	down	1.19	0.92	0.82	3.61	3.65	4.78	0.976667	4.01333	------	------	K15193	SPTY2D1, SPT2	------	------	ENOG410Y80B	S:Function unknown	XP_027211685.1	protein SPT2 homolog [Penaeus vannamei]	sp|Q8IMP6|SPT2_DROME;	Protein SPT2 homolog OS=Drosophila melanogaster OX=7227 GN=CG5815 PE=2 SV=1;	PF08243.13	SPT2	SPT2 chromatin protein
LOC113804967	uncharacterized LOC113804967	2.35612	1.23641	3.20417e-05	0.000281269	yes	up	62.97	53.39	42.66	41.28	40.71	38.18	53.0067	40.0567	GO:0016021	CC:integral component of membrane;	------	------	------	------	------	------	XP_027211718.1	uncharacterized protein LOC113804967 [Penaeus vannamei]	------	------	------	------	------
LOC113804981	vegetative cell wall protein gp1-like	0.153761	-2.70124	0.000107185	0.000804911	yes	down	73.86	16.2	24.33	375.96	351.96	274.86	38.13	334.26	------	------	------	------	------	------	------	------	XP_027211697.1	vegetative cell wall protein gp1-like [Penaeus vannamei]	------	------	------	------	------
LOC113804990	myb/SANT-like DNA-binding domain-containing protein 3	0.3783	-1.4024	7.70168e-08	1.32118e-06	yes	down	1.38	1.43	1.61	6.45	6.04	10.5	1.47333	7.66333	GO:0042802;GO:0003677	MF:identical protein binding;MF:DNA binding;	------	------	------	------	ENOG410XY2Z	S:Function unknown	XP_027211706.1	myb/SANT-like DNA-binding domain-containing protein 3 [Penaeus vannamei]	sp|Q0III0|MSD3_BOVIN;	Myb/SANT-like DNA-binding domain-containing protein 3 OS=Bos taurus OX=9913 GN=MSANTD3 PE=2 SV=1;	PF13873.8;PF13837.8	Myb_DNA-bind_5;Myb_DNA-bind_4	Myb/SANT-like DNA-binding domain;Myb/SANT-like DNA-binding domain
LOC113805001	uncharacterized LOC113805001	2.66451	1.41387	0.00304962	0.0137987	yes	up	7.84	3.21	3.24	3.56	3.35	1.77	4.76333	2.89333	------	------	------	------	------	------	------	------	XP_037774241.1	uncharacterized protein LOC119570662 [Penaeus monodon]	------	------	------	------	------
LOC113805003	uncharacterized LOC113805003, transcript variant X1	2.566	1.35952	6.31407e-10	1.65884e-08	yes	up	43.4	46.5	42.55	34.3	36.45	40.96	44.15	37.2367	GO:0004674;GO:0005524	MF:protein serine/threonine kinase activity;MF:ATP binding;	K23691	PKN2	map05135;map04621;map04151	Yersinia infection;NOD-like receptor signaling pathway;PI3K-Akt signaling pathway	ENOG410XNPH	T:Signal transduction mechanisms	XP_027211715.1	uncharacterized protein LOC113805003 isoform X1 [Penaeus vannamei]	sp|A1Z7T0|PKN_DROME;	Serine/threonine-protein kinase N OS=Drosophila melanogaster OX=7227 GN=Pkn PE=1 SV=1;	PF00069.27;PF07714.19;PF00433.26;PF14531.8	Pkinase;PK_Tyr_Ser-Thr;Pkinase_C;Kinase-like	Protein kinase domain;Protein tyrosine and serine/threonine kinase;Protein kinase C terminal domain;Kinase-like
LOC113805008	smad nuclear-interacting protein 1-like	2.77301	1.47145	8.47035e-10	2.15546e-08	yes	up	14.11	12.34	11.38	9.37	8.4	9.72	12.61	9.16333	GO:0005524	MF:ATP binding;	K13108	SNIP1	------	------	ENOG4111F4H	T:Signal transduction mechanisms	XP_042890637.1	FHA domain-containing protein DDL-like [Penaeus japonicus]	sp|Q8BIZ6|SNIP1_MOUSE;	Smad nuclear-interacting protein 1 OS=Mus musculus OX=10090 GN=Snip1 PE=1 SV=1;	PF00498.28	FHA	FHA domain
LOC113805009	FYVE and coiled-coil domain-containing protein 1-like	2.72079	1.44403	2.99862e-06	3.49254e-05	yes	up	14.58	12.78	10.77	6.25	9.29	10.84	12.71	8.79333	------	------	K21954	FYCO1	map05132	Salmonella infection	ENOG410XPJK	S:Function unknown	XP_027211724.1	FYVE and coiled-coil domain-containing protein 1-like [Penaeus vannamei]	sp|Q9BQS8|FYCO1_HUMAN;	FYVE and coiled-coil domain-containing protein 1 OS=Homo sapiens OX=9606 GN=FYCO1 PE=1 SV=3;	PF02759.21	RUN	RUN domain
LOC113805021	multidrug resistance-associated protein 1-like, transcript variant X1	7.65959	2.93727	2.05196e-05	0.000189307	yes	up	0.54	0.19	0.22	0.07	0.09	0.07	0.316667	0.0766667	GO:0016021;GO:0042626;GO:0005524	CC:integral component of membrane;MF:ATPase activity, coupled to transmembrane movement of substances;MF:ATP binding;	K05665	ABCC1	map05206;map04071;map02010;map04977;map01523	MicroRNAs in cancer;Sphingolipid signaling pathway;ABC transporters;Vitamin digestion and absorption;Antifolate resistance	COG1132	V:Defense mechanisms	XP_027211733.1	multidrug resistance-associated protein 1-like isoform X1 [Penaeus vannamei]	sp|Q8CG09|MRP1_RAT;	Multidrug resistance-associated protein 1 OS=Rattus norvegicus OX=10116 GN=Abcc1 PE=1 SV=2;	PF00664.25;PF00005.29;PF01926.25;PF03193.18;PF03308.18;PF06414.14;PF00350.25	ABC_membrane;ABC_tran;MMR_HSR1;RsgA_GTPase;MeaB;Zeta_toxin;Dynamin_N	ABC transporter transmembrane region;ABC transporter;50S ribosome-binding GTPase;RsgA GTPase;Methylmalonyl Co-A mutase-associated GTPase MeaB;Zeta toxin;Dynamin family
LOC113805022	peroxisomal membrane protein 11A-like, transcript variant X1	0.434806	-1.20156	0.00648112	0.0255002	yes	down	0.37	0.77	0.77	2.06	2.05	4.4	0.636667	2.83667	GO:0016559;GO:0005779	BP:peroxisome fission;CC:integral component of peroxisomal membrane;	K13352	PEX11B	map04146	Peroxisome	ENOG4111NS6	S:Function unknown	XP_027211736.1	peroxisomal membrane protein 11A-like [Penaeus vannamei]	sp|O75192|PX11A_HUMAN;	Peroxisomal membrane protein 11A OS=Homo sapiens OX=9606 GN=PEX11A PE=1 SV=1;	PF05648.16	PEX11	Peroxisomal biogenesis factor 11
LOC113805026	zinc finger protein 136-like	0.426942	-1.22789	4.26791e-05	0.000358995	yes	down	1.37	1.11	0.93	4.71	4.32	6.36	1.13667	5.13	------	------	K10518;K09228	ZBTB47;KRAB	map05168	Herpes simplex virus 1 infection	COG5048	S:Function unknown	XP_027211740.1	zinc finger protein 136-like [Penaeus vannamei]	sp|Q811F1|ZBT41_MOUSE;	Zinc finger and BTB domain-containing protein 41 OS=Mus musculus OX=10090 GN=Zbtb41 PE=2 SV=4;	PF00096.28;PF13894.8;PF13465.8;PF13912.8	zf-C2H2;zf-C2H2_4;zf-H2C2_2;zf-C2H2_6	Zinc finger, C2H2 type;C2H2-type zinc finger;Zinc-finger double domain;C2H2-type zinc finger
LOC113805032	major facilitator superfamily domain-containing protein 12-like, transcript variant X1	6.19836	2.63189	0.000209172	0.00143545	yes	up	2.76	0.63	0.51	0.41	0.23	0.48	1.3	0.373333	GO:0008643;GO:0016021;GO:0015293	BP:carbohydrate transport;CC:integral component of membrane;MF:symporter activity;	------	------	------	------	COG2211;ENOG4111I58	G:Carbohydrate transport and metabolism;S:Function unknown	XP_027211747.1	major facilitator superfamily domain-containing protein 12-like [Penaeus vannamei]	sp|Q6NUT3|MFS12_HUMAN;	Major facilitator superfamily domain-containing protein 12 OS=Homo sapiens OX=9606 GN=MFSD12 PE=1 SV=2;	PF13347.8;PF07690.18	MFS_2;MFS_1	MFS/sugar transport protein;Major Facilitator Superfamily
LOC113805035	uncharacterized LOC113805035	25.0261	4.64536	1.30037e-15	8.34515e-14	yes	up	261.78	40.19	58.58	9.43	8.67	6.43	120.183	8.17667	GO:0008643;GO:0016021;GO:0015293	BP:carbohydrate transport;CC:integral component of membrane;MF:symporter activity;	------	------	------	------	------	------	XP_027211750.1	uncharacterized protein LOC113805035 [Penaeus vannamei]	------	------	------	------	------
LOC113805052	bone morphogenetic protein 10-like	4.44219	2.15127	2.56161e-19	2.788e-17	yes	up	12.6	17.96	14.97	5.81	6.1	7.02	15.1767	6.31	GO:0060395;GO:0010862;GO:0060840;GO:0005576;GO:0005615;GO:0005125;GO:0008083	BP:SMAD protein signal transduction;BP:positive regulation of pathway-restricted SMAD protein phosphorylation;BP:artery development;CC:extracellular region;CC:extracellular space;MF:cytokine activity;MF:growth factor activity;	K22670	BMP10	map04060	Cytokine-cytokine receptor interaction	ENOG410XT8Z	O:Posttranslational modification, protein turnover, chaperones	XP_027211760.1	bone morphogenetic protein 10-like [Penaeus vannamei]	sp|O95393|BMP10_HUMAN;	Bone morphogenetic protein 10 OS=Homo sapiens OX=9606 GN=BMP10 PE=1 SV=1;	PF00688.20	TGFb_propeptide	TGF-beta propeptide
LOC113805073	uncharacterized LOC113805073	91.7896	6.52026	0.00020924	0.00143545	yes	up	215.38	0.14	172.26	2.55	3.87	1.67	129.26	2.69667	------	------	------	------	------	------	ENOG4111SVQ	S:Function unknown	XP_027211786.1	uncharacterized protein LOC113805073 [Penaeus vannamei]	------	------	------	------	------
LOC113805081	golgin subfamily A member 3-like	0.441511	-1.17948	0.00537815	0.0220548	yes	down	1.23	0.58	0.74	3.86	2.74	4.42	0.85	3.67333	GO:0048278;GO:0060271;GO:0005814	BP:vesicle docking;BP:cilium assembly;CC:centriole;	K16754	CEP83, CCDC41	------	------	------	------	XP_027211792.1	golgin subfamily A member 3-like [Penaeus vannamei]	------	------	------	------	------
LOC113805089	clumping factor B-like	0.0334092	-4.90361	0.00874176	0.0324976	yes	down	0	0	0	0.51	0.46	0.24	0	0.403333	------	------	------	------	------	------	------	------	XP_027211797.1	uncharacterized protein LOC113805089 [Penaeus vannamei]	------	------	PF05887.13;PF05616.15	Trypan_PARP;Neisseria_TspB	Procyclic acidic repetitive protein;Neisseria meningitidis TspB protein
LOC113805098	zinc finger protein 260-like, transcript variant X3	0.267983	-1.89979	4.63146e-07	6.62554e-06	yes	down	0.66	0.5	0.75	3.68	3.35	7.11	0.636667	4.71333	------	------	K09228	KRAB	map05168	Herpes simplex virus 1 infection	------	------	XP_027211812.1	zinc finger protein 260-like [Penaeus vannamei]	------	------	PF13465.8;PF00096.28;PF13894.8;PF12171.10;PF04218.15;PF12874.9;PF13909.8	zf-H2C2_2;zf-C2H2;zf-C2H2_4;zf-C2H2_jaz;CENP-B_N;zf-met;zf-H2C2_5	Zinc-finger double domain;Zinc finger, C2H2 type;C2H2-type zinc finger;Zinc-finger double-stranded RNA-binding;CENP-B N-terminal DNA-binding domain;Zinc-finger of C2H2 type;C2H2-type zinc-finger domain
LOC113805100	uncharacterized LOC113805100	0.360678	-1.47122	4.32018e-08	7.89893e-07	yes	down	1.73	1.31	1.84	6.75	6.5	11.63	1.62667	8.29333	GO:0030036;GO:0005737;GO:0005856;GO:0003779	BP:actin cytoskeleton organization;CC:cytoplasm;CC:cytoskeleton;MF:actin binding;	------	------	------	------	ENOG410XRBQ	S:Function unknown	XP_027211816.1	uncharacterized protein LOC113805100 [Penaeus vannamei]	------	------	------	------	------
LOC113805101	sodium bicarbonate cotransporter 3-like	2.65836	1.41054	2.72592e-10	7.7441e-09	yes	up	103.62	86.51	93.68	63.47	59.82	104.35	94.6033	75.88	GO:0016021;GO:0005452	CC:integral component of membrane;MF:inorganic anion exchanger activity;	K13861	SLC4A10, NCBE	------	------	ENOG410XPHD	U:Intracellular trafficking, secretion, and vesicular transport	XP_027211817.1	LOW QUALITY PROTEIN: sodium bicarbonate cotransporter 3-like [Penaeus vannamei]	sp|Q6U841|S4A10_HUMAN;	Sodium-driven chloride bicarbonate exchanger OS=Homo sapiens OX=9606 GN=SLC4A10 PE=1 SV=1;	PF00955.23;PF07565.15	HCO3_cotransp;Band_3_cyto	HCO3- transporter family;Band 3 cytoplasmic domain
LOC113805103	40S ribosomal protein S12-like, transcript variant X2	3.74238	1.90395	9.28314e-12	3.31558e-10	yes	up	3062.17	4156.65	4016.91	1862.98	1990.24	1502.05	3745.24	1785.09	GO:0006412;GO:0005840;GO:0003735	BP:translation;CC:ribosome;MF:structural constituent of ribosome;	K02951	RP-S12e, RPS12	map03010;map05171	Ribosome;Coronavirus disease - COVID-19	COG1358	J:Translation, ribosomal structure and biogenesis	XP_027211822.1	40S ribosomal protein S12-like [Penaeus vannamei]	sp|Q76I81|RS12_BOVIN;	40S ribosomal protein S12 OS=Bos taurus OX=9913 GN=RPS12 PE=2 SV=1;	PF01248.28	Ribosomal_L7Ae	Ribosomal protein L7Ae/L30e/S12e/Gadd45 family
LOC113805104	uncharacterized LOC113805104	2.07249	1.05136	0.00259733	0.0120814	yes	up	51.89	51.23	84.98	42.56	37.04	96.9	62.7	58.8333	------	------	------	------	------	------	------	------	XP_042866244.1	sodium bicarbonate cotransporter 3-like isoform X10 [Penaeus japonicus]	------	------	------	------	------
LOC113805109	metalloreductase STEAP3-like, transcript variant X2	110.619	6.78946	5.5112e-07	7.7323e-06	yes	up	323.47	10.5	21.91	2.3	2.3	1.15	118.627	1.91667	GO:0055072;GO:0016021;GO:0010008	BP:iron ion homeostasis;CC:integral component of membrane;CC:endosome membrane;	K10142;K19876	STEAP3, TSAP6;STEAP4	map04216;map04115	Ferroptosis;p53 signaling pathway	COG2085	S:Function unknown	XP_027211833.1	metalloreductase STEAP3-like [Penaeus vannamei]	sp|Q8CI59|STEA3_MOUSE;	Metalloreductase STEAP3 OS=Mus musculus OX=10090 GN=Steap3 PE=1 SV=1;	PF03807.19;PF03446.17;PF07991.14;PF01488.22	F420_oxidored;NAD_binding_2;IlvN;Shikimate_DH	NADP oxidoreductase coenzyme F420-dependent;NAD binding domain of 6-phosphogluconate dehydrogenase;Acetohydroxy acid isomeroreductase, NADPH-binding domain;Shikimate / quinate 5-dehydrogenase
LOC113805114	uncharacterized LOC113805114	0.437359	-1.19311	1.42703e-05	0.000138557	yes	down	5.55	4.87	5.96	15.73	15	25.05	5.46	18.5933	GO:0016021;GO:0004714;GO:0005524	CC:integral component of membrane;MF:transmembrane receptor protein tyrosine kinase activity;MF:ATP binding;	------	------	------	------	------	------	XP_027211839.1	uncharacterized protein LOC113805114 [Penaeus vannamei]	------	------	PF00041.23	fn3	Fibronectin type III domain
LOC113805115	uncharacterized LOC113805115	50.3099	5.65277	2.21677e-05	0.000202654	yes	up	5.78	0.52	0.41	0.09	0.08	0	2.23667	0.0566667	------	------	------	------	------	------	------	------	XP_027211843.1	uncharacterized protein LOC113805115 [Penaeus vannamei]	------	------	------	------	------
LOC113805135	gamma-butyrobetaine dioxygenase-like, transcript variant X1	3.65323	1.86917	0.00300087	0.0136278	yes	up	1.11	1.62	1.31	0.85	0.85	0.28	1.34667	0.66	GO:0045329;GO:0046872;GO:0051213;GO:0016491	BP:carnitine biosynthetic process;MF:metal ion binding;MF:dioxygenase activity;MF:oxidoreductase activity;	K00471	BBOX1	map00310	Lysine degradation	COG2175	Q:Secondary metabolites biosynthesis, transport and catabolism	XP_027211880.1	gamma-butyrobetaine dioxygenase-like isoform X1 [Penaeus vannamei]	sp|Q9QZU7|BODG_RAT;	Gamma-butyrobetaine dioxygenase OS=Rattus norvegicus OX=10116 GN=Bbox1 PE=1 SV=1;	PF02668.18;PF06155.14	TauD;GBBH-like_N	Taurine catabolism dioxygenase TauD, TfdA family;Gamma-butyrobetaine hydroxylase-like, N-terminal
LOC113805141	hexokinase type 2-like, transcript variant X1	2.79677	1.48376	2.02186e-06	2.45798e-05	yes	up	115.2	56.68	66.15	47.06	42.73	71.92	79.3433	53.9033	GO:0019318;GO:0001678;GO:0006096;GO:0004340;GO:0005524;GO:0005536	BP:hexose metabolic process;BP:cellular glucose homeostasis;BP:glycolytic process;MF:glucokinase activity;MF:ATP binding;MF:glucose binding;	K00844	HK	map00520;map00051;map00524;map00052;map00010;map00500;map05131;map04930;map04973;map04910;map05230;map04066	Amino sugar and nucleotide sugar metabolism;Fructose and mannose metabolism;Neomycin, kanamycin and gentamicin biosynthesis;Galactose metabolism;Glycolysis / Gluconeogenesis;Starch and sucrose metabolism;Shigellosis;Type II diabetes mellitus;Carbohydrate digestion and absorption;Insulin signaling pathway;Central carbon metabolism in cancer;HIF-1 signaling pathway	COG5026	G:Carbohydrate transport and metabolism	XP_027211887.1	hexokinase type 2-like isoform X1 [Penaeus vannamei]	sp|Q9NFT7|HXK2_DROME;	Hexokinase type 2 OS=Drosophila melanogaster OX=7227 GN=Hex-t2 PE=2 SV=4;	PF03727.18;PF00349.23	Hexokinase_2;Hexokinase_1	Hexokinase;Hexokinase
LOC113805150	uncharacterized LOC113805150	0.130621	-2.93655	0.00108037	0.00580476	yes	down	0	0.05	0.09	0.48	0.55	0.96	0.0466667	0.663333	GO:1990456;GO:0006869;GO:0035556;GO:0051560;GO:0044233;GO:0005739;GO:0016021;GO:0008289	BP:mitochondrion-ER tethering;BP:lipid transport;BP:intracellular signal transduction;BP:mitochondrial calcium ion homeostasis;CC:ER-mitochondrion membrane contact site;CC:mitochondrion;CC:integral component of membrane;MF:lipid binding;	K24060	PDZD8	------	------	ENOG410ZV0K	T:Signal transduction mechanisms	XP_027211901.1	uncharacterized protein LOC113805150 [Penaeus vannamei]	sp|Q8NEN9|PDZD8_HUMAN;	PDZ domain-containing protein 8 OS=Homo sapiens OX=9606 GN=PDZD8 PE=1 SV=1;	PF17820.3;PF13180.8;PF00595.26	PDZ_6;PDZ_2;PDZ	PDZ domain;PDZ domain;PDZ domain
LOC113805158	PCNA-associated factor-like, transcript variant X1	2.68312	1.42391	0.00179188	0.00883761	yes	up	5.75	5.41	8.29	3.62	4.43	5.19	6.48333	4.41333	GO:0006974;GO:0051726;GO:0005634;GO:0048471	BP:cellular response to DNA damage stimulus;BP:regulation of cell cycle;CC:nucleus;CC:perinuclear region of cytoplasm;	------	------	------	------	ENOG410Y3KP	K:Transcription	XP_027211906.1	PCNA-associated factor-like [Penaeus vannamei]	sp|Q15004|PAF15_HUMAN;	PCNA-associated factor OS=Homo sapiens OX=9606 GN=PCLAF PE=1 SV=1;	PF15715.7	PAF	PCNA-associated factor histone like domain
LOC113805160	uncharacterized LOC113805160	0.14571	-2.77883	0.00573335	0.0231519	yes	down	0.26	0	0.3	2.11	2.12	3.43	0.186667	2.55333	GO:0005929	CC:cilium;	K16550	RPGRIP1L	------	------	ENOG410YNUX	S:Function unknown	XP_027211909.1	uncharacterized protein LOC113805160 [Penaeus vannamei]	sp|Q9GLM3|RPGR1_BOVIN;	X-linked retinitis pigmentosa GTPase regulator-interacting protein 1 OS=Bos taurus OX=9913 GN=RPGRIP1 PE=1 SV=1;	PF18111.3	RPGR1_C	Retinitis pigmentosa G-protein regulator interacting C-terminal
LOC113805188	cold and drought-regulated protein CORA-like, transcript variant X3	8.69715	3.12054	1.96922e-15	1.20609e-13	yes	up	90.68	84.91	88.95	23.91	14.84	9.47	88.18	16.0733	------	------	------	------	------	------	------	------	XP_027211952.1	uncharacterized protein LOC113805188 isoform X1 [Penaeus vannamei]	------	------	PF07172.13	GRP	Glycine rich protein family
LOC113805191	protein MCM10 homolog	0.122655	-3.02732	0.00761778	0.0289609	yes	down	0.03	0.02	0.04	0.26	0.62	0.34	0.03	0.406667	GO:0006270;GO:0005634;GO:0003690;GO:0046872;GO:0003697	BP:DNA replication initiation;CC:nucleus;MF:double-stranded DNA binding;MF:metal ion binding;MF:single-stranded DNA binding;	K10736	MCM10	------	------	ENOG41100ZT	S:Function unknown	XP_027211955.1	LOW QUALITY PROTEIN: protein MCM10 homolog [Penaeus vannamei]	sp|Q9VIE6|MCM10_DROME;	Protein MCM10 homolog OS=Drosophila melanogaster OX=7227 GN=Mcm10 PE=1 SV=2;	PF09332.13;PF09329.13	Mcm10;zf-primase	Mcm10 replication factor;Primase zinc finger
LOC113805196	flocculation protein FLO11-like	30.8498	4.94719	3.06246e-10	8.59409e-09	yes	up	0.78	0.85	0.77	0.02	0.06	0.06	0.8	0.0466667	GO:0005576;GO:0008061	CC:extracellular region;MF:chitin binding;	------	------	------	------	ENOG4111V7P;ENOG4111P12	S:Function unknown;	XP_027211961.1	flocculation protein FLO11-like [Penaeus vannamei]	------	------	------	------	------
LOC113805200	uncharacterized LOC113805200	14.9404	3.90115	2.18848e-15	1.32526e-13	yes	up	68.78	29.89	14.04	4.6	4.84	4.58	37.57	4.67333	------	------	------	------	------	------	------	------	XP_027211966.1	uncharacterized protein LOC113805200 [Penaeus vannamei]	------	------	------	------	------
LOC113805216	follistatin-like	4.03959	2.01421	9.61961e-09	2.04423e-07	yes	up	29.97	53.48	35.06	19.54	17.05	14.54	39.5033	17.0433	GO:0005576;GO:0030414	CC:extracellular region;MF:peptidase inhibitor activity;	------	------	------	------	ENOG410YC3T;ENOG410XTD2	O:Posttranslational modification, protein turnover, chaperones;S:Function unknown	XP_027211980.1	follistatin-like [Penaeus vannamei]	sp|P01174|WAP_RAT;	Whey acidic protein OS=Rattus norvegicus OX=10116 GN=Wap PE=1 SV=2;	PF00095.23;PF07648.17;PF00050.23	WAP;Kazal_2;Kazal_1	WAP-type;Kazal-type serine protease inhibitor domain;Kazal-type serine protease inhibitor domain
LOC113805223	ankyrin-3-like	0.330503	-1.59726	0.000457651	0.0028126	yes	down	0.23	0.15	0.32	1.32	0.96	1.87	0.233333	1.38333	------	------	------	------	------	------	COG0666	S:Function unknown	XP_027211987.1	ankyrin-3-like [Penaeus vannamei]	------	------	PF12796.9;PF13637.8;PF00023.32;PF13606.8;PF13857.8;PF07525.18	Ank_2;Ank_4;Ank;Ank_3;Ank_5;SOCS_box	Ankyrin repeats;Ankyrin repeats;Ankyrin repeat;Ankyrin repeat;Ankyrin repeats;SOCS box
LOC113805229	uncharacterized LOC113805229	0.283219	-1.82001	0.0039805	0.0173104	yes	down	0.08	0.36	0.32	1.97	2.27	1.97	0.253333	2.07	------	------	------	------	------	------	COG4886	S:Function unknown	XP_027211994.1	uncharacterized protein LOC113805229 [Penaeus vannamei]	sp|Q4R642|DRC5_MACFA;	Dynein regulatory complex subunit 5 OS=Macaca fascicularis OX=9541 GN=TCTE1 PE=2 SV=1;	PF13516.8;PF12799.9	LRR_6;LRR_4	Leucine Rich repeat;Leucine Rich repeats
LOC113805237	dnaJ homolog subfamily C member 10-like, transcript variant X1	0.469245	-1.09159	0.00017364	0.00122094	yes	down	1.88	1.61	2.09	6.03	5.82	10.48	1.86	7.44333	GO:0016020;GO:0016491	CC:membrane;MF:oxidoreductase activity;	K09530	DNAJC10	map04141	Protein processing in endoplasmic reticulum	COG0484;COG2214	O:Posttranslational modification, protein turnover, chaperones;	XP_027212004.1	dnaJ homolog subfamily C member 10-like isoform X1 [Penaeus vannamei]	sp|Q5R5L3|DJC10_PONAB;	DnaJ homolog subfamily C member 10 OS=Pongo abelii OX=9601 GN=DNAJC10 PE=2 SV=1;	PF00085.22;PF00226.33;PF13098.8;PF04756.15;PF13848.8;PF13899.8	Thioredoxin;DnaJ;Thioredoxin_2;OST3_OST6;Thioredoxin_6;Thioredoxin_7	Thioredoxin;DnaJ domain;Thioredoxin-like domain;OST3 / OST6 family, transporter family;Thioredoxin-like domain;Thioredoxin-like
LOC113805238	caspase-1-like, transcript variant X2	2.32343	1.21626	2.40444e-06	2.87107e-05	yes	up	11.46	14.07	14.21	8.93	10.28	8.87	13.2467	9.36	GO:0004197	MF:cysteine-type endopeptidase activity;	K04397	CASP7	map05200;map04668;map05134;map05010;map05130;map05133;map05132;map05417;map04210;map04932;map05022;map04215;map04214	Pathways in cancer;TNF signaling pathway;Legionellosis;Alzheimer disease;Pathogenic Escherichia coli infection;Pertussis;Salmonella infection;Lipid and atherosclerosis;Apoptosis;Non-alcoholic fatty liver disease;Pathways of neurodegeneration - multiple diseases;Apoptosis - multiple species;Apoptosis - fly	ENOG410ZQIE	O:Posttranslational modification, protein turnover, chaperones	XP_027212006.1	caspase-1-like [Penaeus vannamei]	sp|P89116|CASP1_SPOFR;	Caspase-1 OS=Spodoptera frugiperda OX=7108 PE=1 SV=1;	PF00656.24	Peptidase_C14	Caspase domain
LOC113805241	exonuclease 3'-5' domain-containing protein 2-like	0.162883	-2.61809	2.14288e-05	0.000196569	yes	down	0.12	0.08	0.06	0.88	0.9	1.35	0.0866667	1.04333	GO:0007076;GO:0051301;GO:0000796;GO:0008408;GO:0003676	BP:mitotic chromosome condensation;BP:cell division;CC:condensin complex;MF:3'-5' exonuclease activity;MF:nucleic acid binding;	K20777	EXD2	------	------	ENOG410XS63	S:Function unknown	XP_027212009.1	exonuclease 3'-5' domain-containing protein 2-like [Penaeus vannamei]	sp|Q8VEG4|EXD2_MOUSE;	Exonuclease 3'-5' domain-containing protein 2 OS=Mus musculus OX=10090 GN=Exd2 PE=1 SV=2;	PF01612.22	DNA_pol_A_exo1	3'-5' exonuclease
LOC113805243	perlucin-like protein	7.96803	2.99422	0.000337275	0.00215845	yes	up	3.56	3.35	3.94	1.48	0.24	0.48	3.61667	0.733333	GO:0016021;GO:0030246	CC:integral component of membrane;MF:carbohydrate binding;	K10059	CLEC4E, MINCLE	map05152;map04625	Tuberculosis;C-type lectin receptor signaling pathway	ENOG411018J;ENOG410XPJ1;ENOG410YSMB	S:Function unknown;	XP_027212047.1	LOW QUALITY PROTEIN: perlucin-like protein [Penaeus vannamei]	sp|P02707|LECH_CHICK;	Hepatic lectin OS=Gallus gallus OX=9031 PE=1 SV=1;	PF00059.23	Lectin_C	Lectin C-type domain
LOC113805245	PHD finger protein rhinoceros-like, transcript variant X2	0.473441	-1.07874	2.73107e-05	0.000243588	yes	down	3.72	2.59	2.31	9.99	9.98	16.16	2.87333	12.0433	GO:0005634;GO:0046872	CC:nucleus;MF:metal ion binding;	------	------	------	------	COG5141	S:Function unknown	XP_027212015.1	PHD finger protein rhinoceros-like [Penaeus vannamei]	sp|Q7YZH1|RNO_DROME;	PHD finger protein rhinoceros OS=Drosophila melanogaster OX=7227 GN=rno PE=1 SV=1;	PF13832.8;PF13771.8;PF13831.8;PF00628.31;PF10513.11	zf-HC5HC2H_2;zf-HC5HC2H;PHD_2;PHD;EPL1	PHD-zinc-finger like domain;PHD-like zinc-binding domain;PHD-finger;PHD-finger;Enhancer of polycomb-like
LOC113805249	uncharacterized LOC113805249	3.42554	1.77633	4.06707e-05	0.000344258	yes	up	70.5	117.3	245.84	75.54	76.56	73.08	144.547	75.06	------	------	------	------	------	------	------	------	XP_027212025.1	uncharacterized protein LOC113805249 [Penaeus vannamei]	------	------	------	------	------
LOC113805251	CD151 antigen-like, transcript variant X1	2.8751	1.52361	1.86351e-06	2.27749e-05	yes	up	68.29	126.83	108.61	79.29	76.33	51.3	101.243	68.9733	GO:0016021;GO:0005887	CC:integral component of membrane;CC:integral component of plasma membrane;	K06537	CD151, TSPAN24	------	------	ENOG4111IRY	S:Function unknown	XP_027212024.1	CD151 antigen-like isoform X1 [Penaeus vannamei]	sp|Q9QZA6|CD151_RAT;	CD151 antigen OS=Rattus norvegicus OX=10116 GN=Cd151 PE=1 SV=2;	PF00335.22	Tetraspanin	Tetraspanin family
LOC113805264	trichohyalin-like	0.135214	-2.88669	3.88088e-07	5.69337e-06	yes	down	0.32	0.27	0.59	5.65	5.64	4.43	0.393333	5.24	------	------	------	------	------	------	------	------	------	------	------	------	------	------	------
LOC113805267	glucose dehydrogenase [FAD, quinone]-like	4.20354	2.0716	5.08885e-06	5.53097e-05	yes	up	2.21	2.19	4.83	1.48	1.54	1.38	3.07667	1.46667	GO:0050660;GO:0016614	MF:flavin adenine dinucleotide binding;MF:oxidoreductase activity, acting on CH-OH group of donors;	K00108	betA, CHDH	map00260	Glycine, serine and threonine metabolism	COG2303	E:Amino acid transport and metabolism	XP_027212046.1	LOW QUALITY PROTEIN: glucose dehydrogenase [FAD, quinone]-like [Penaeus vannamei]	sp|P18173|DHGL_DROME;	Glucose dehydrogenase [FAD, quinone] OS=Drosophila melanogaster OX=7227 GN=Gld PE=3 SV=3;	PF00732.21;PF05199.15	GMC_oxred_N;GMC_oxred_C	GMC oxidoreductase;GMC oxidoreductase
LOC113805269	twisted gastrulation protein homolog 1-B-like	2.28255	1.19065	0.000157095	0.00111919	yes	up	30.73	22.36	32.35	24.35	27.68	28.6	28.48	26.8767	GO:0030510;GO:0005576;GO:0005615	BP:regulation of BMP signaling pathway;CC:extracellular region;CC:extracellular space;	------	------	------	------	ENOG4110NGY	S:Function unknown	XP_027212048.1	twisted gastrulation protein homolog 1-B-like [Penaeus vannamei]	sp|Q9I8M9|TWS1B_XENLA;	Twisted gastrulation protein homolog 1-B OS=Xenopus laevis OX=8355 GN=twsg1-b PE=1 SV=1;	PF04668.14	Tsg	Twisted gastrulation
LOC113805277	ecdysone receptor-like, transcript variant X1	0.379975	-1.39602	2.69646e-07	4.0593e-06	yes	down	6.61	10.65	9.8	37.31	37.21	64.66	9.02	46.3933	GO:0035076;GO:0005634;GO:0043565;GO:0035100;GO:0008270;GO:0004879	BP:ecdysone receptor-mediated signaling pathway;CC:nucleus;MF:sequence-specific DNA binding;MF:ecdysone binding;MF:zinc ion binding;MF:RNA polymerase II transcription factor activity, ligand-activated sequence-specific DNA binding;	K14034	NR1H1, EcR	map04214	Apoptosis - fly	ENOG410XRZC	K:Transcription	XP_027212061.1	ecdysone receptor-like isoform X1 [Penaeus vannamei]	sp|O18473|ECR_HELVI;	Ecdysone receptor OS=Heliothis virescens OX=7102 GN=EcR PE=1 SV=1;	PF00105.20;PF00104.32	zf-C4;Hormone_recep	Zinc finger, C4 type;Ligand-binding domain of nuclear hormone receptor
LOC113805283	suppressor protein SRP40-like, transcript variant X1	5.79578	2.535	6.06423e-10	1.60135e-08	yes	up	4133.38	1558.27	3914.28	1067.55	1166.74	837.02	3201.98	1023.77	------	------	------	------	------	------	------	------	XP_027212066.1	suppressor protein SRP40-like isoform X1 [Penaeus vannamei]	------	------	------	------	------
LOC113805285	trigger factor-like	3.41702	1.77274	1.52788e-16	1.13415e-14	yes	up	3133.34	3962.04	3567.84	1852.55	1911.37	2002.53	3554.41	1922.15	------	------	------	------	------	------	------	------	ROT76753.1	hypothetical protein C7M84_004652 [Penaeus vannamei]	------	------	------	------	------
LOC113805291	NPC intracellular cholesterol transporter 1-like, transcript variant X1	0.158513	-2.65733	0.000219044	0.00149155	yes	down	0.08	0.03	0.12	0.85	0.5	1.52	0.0766667	0.956667	GO:0016021	CC:integral component of membrane;	K12385	NPC1	map04979;map04142	Cholesterol metabolism;Lysosome	ENOG410XRZ4	S:Function unknown	XP_027212085.1	NPC intracellular cholesterol transporter 1-like [Penaeus vannamei]	sp|P56941|NPC1_PIG;	NPC intracellular cholesterol transporter 1 OS=Sus scrofa OX=9823 GN=NPC1 PE=2 SV=1;	PF02460.20;PF12349.10;PF03176.17;PF00873.21	Patched;Sterol-sensing;MMPL;ACR_tran	Patched family;Sterol-sensing domain of SREBP cleavage-activation;MMPL family;AcrB/AcrD/AcrF family
LOC113805303	FAST kinase domain-containing protein 1, mitochondrial-like	0.385967	-1.37345	0.000158595	0.00112938	yes	down	0.44	0.54	0.44	2.01	1.95	3.17	0.473333	2.37667	GO:0044528	BP:regulation of mitochondrial mRNA stability;	------	------	------	------	ENOG410Z496	T:Signal transduction mechanisms	XP_027212098.1	FAST kinase domain-containing protein 1, mitochondrial-like [Penaeus vannamei]	sp|Q28DE0|FAKD1_XENTR;	FAST kinase domain-containing protein 1, mitochondrial OS=Xenopus tropicalis OX=8364 GN=fastkd1 PE=2 SV=1;	PF08368.14;PF06743.17;PF08373.12	FAST_2;FAST_1;RAP	FAST kinase-like protein, subdomain 2;FAST kinase-like protein, subdomain 1;RAP domain
LOC113805305	uncharacterized LOC113805305	0.217243	-2.20262	9.77492e-11	3.06929e-09	yes	down	0.6	0.53	0.48	4.14	4.18	7.87	0.536667	5.39667	------	------	------	------	------	------	------	------	XP_027212100.1	uncharacterized protein LOC113805305 [Penaeus vannamei]	------	------	------	------	------
LOC113805315	fumarylacetoacetase-like	2.39063	1.25739	8.08312e-07	1.08865e-05	yes	up	168.13	110.92	162.93	100.65	101.89	155.32	147.327	119.287	GO:0006572;GO:0006559;GO:0004334;GO:0046872	BP:tyrosine catabolic process;BP:L-phenylalanine catabolic process;MF:fumarylacetoacetase activity;MF:metal ion binding;	K01555	FAH, fahA	map00350	Tyrosine metabolism	COG0179	Q:Secondary metabolites biosynthesis, transport and catabolism	XP_027212110.1	fumarylacetoacetase-like [Penaeus vannamei]	sp|A5PKH3|FAAA_BOVIN;	Fumarylacetoacetase OS=Bos taurus OX=9913 GN=FAH PE=2 SV=1;	PF01557.20;PF09298.13	FAA_hydrolase;FAA_hydrolase_N	Fumarylacetoacetate;Fumarylacetoacetase N-terminal
LOC113805316	cyclin-D-binding Myb-like transcription factor 1	0.155112	-2.68862	1.87775e-18	1.84432e-16	yes	down	1.25	1.31	1.02	12.25	11.63	21.22	1.19333	15.0333	------	------	K21625	DMTF1, DMP1	------	------	------	------	ROT76730.1	hypothetical protein C7M84_004687 [Penaeus vannamei]	------	------	PF00249.33;PF13921.8	Myb_DNA-binding;Myb_DNA-bind_6	Myb-like DNA-binding domain;Myb-like DNA-binding domain
LOC113805326	uncharacterized LOC113805326	2.98104	1.57582	0.00267286	0.0123826	yes	up	20.65	28.09	51.19	15.45	27.44	13.06	33.31	18.65	------	------	------	------	------	------	------	------	------	------	------	------	------	------	------
LOC113805338	diacylglycerol O-acyltransferase 2-like	0.0311917	-5.00269	0.00769855	0.0292334	yes	down	0	0	0	0.46	0.57	0.18	0	0.403333	GO:0016021;GO:0005789;GO:0016747	CC:integral component of membrane;CC:endoplasmic reticulum membrane;MF:transferase activity, transferring acyl groups other than amino-acyl groups;	K14458	MOGAT1, MGAT1	map00561	Glycerolipid metabolism	ENOG410XTG3	S:Function unknown	XP_027233256.1	2-acylglycerol O-acyltransferase 1-like isoform X2 [Penaeus vannamei]	sp|Q28C88|MOGT1_XENTR;	2-acylglycerol O-acyltransferase 1 OS=Xenopus tropicalis OX=8364 GN=mogat1 PE=2 SV=1;	PF03982.15	DAGAT	Diacylglycerol acyltransferase
LOC113805348	exosome complex component RRP40-like	2.46795	1.30331	0.00142886	0.00732299	yes	up	14.35	15.21	27.54	16.51	14.89	10.73	19.0333	14.0433	GO:0005737;GO:0000178;GO:0003723	CC:cytoplasm;CC:exosom;MF:RNA binding;	K03681	RRP40, EXOSC3	map03018	RNA degradation	COG1097	J:Translation, ribosomal structure and biogenesis	XP_027212140.1	exosome complex component RRP40-like [Penaeus vannamei]	sp|Q7TQK4|EXOS3_MOUSE;	Exosome complex component RRP40 OS=Mus musculus OX=10090 GN=Exosc3 PE=1 SV=3;	PF15985.7	KH_6	KH domain
LOC113805350	guanine deaminase-like	2.92183	1.54687	0.000522115	0.00314519	yes	up	3.44	3.62	2.72	2.13	2.4	1.54	3.26	2.02333	GO:0006147;GO:0005634;GO:0008270;GO:0008892	BP:guanine catabolic process;CC:nucleus;MF:zinc ion binding;MF:guanine deaminase activity;	K01487	E3.5.4.3, guaD	map00230	Purine metabolism	COG0402	F:Nucleotide transport and metabolism	XP_027212142.1	guanine deaminase-like [Penaeus vannamei]	sp|Q86AW9|GUAD_DICDI;	Guanine deaminase OS=Dictyostelium discoideum OX=44689 GN=guaD PE=1 SV=1;	PF01979.22	Amidohydro_1	Amidohydrolase family
LOC113805355	uncharacterized LOC113805355	0.148749	-2.74905	1.84418e-06	2.25559e-05	yes	down	0.12	0.12	0.13	0.95	0.8	1.8	0.123333	1.18333	------	------	------	------	------	------	ENOG4111FK9	S:Function unknown	XP_027212147.1	uncharacterized protein LOC113805355 [Penaeus vannamei]	------	------	PF07841.15	DM4_12	DM4/DM12 family
LOC113805372	uncharacterized LOC113805372	57.9852	5.85761	0.00480548	0.020158	yes	up	0.52	0	0.01	0	0.01	0	0.176667	0.00333333	------	------	------	------	------	------	ENOG41120RX;ENOG410XNMM	S:Function unknown;	XP_027212159.1	uncharacterized protein LOC113805372 [Penaeus vannamei]	------	------	------	------	------
LOC113805373	zinc finger protein Xfin-like	0.135457	-2.88409	3.44172e-06	3.93465e-05	yes	down	0.14	0.04	0.03	1.09	0.64	1.23	0.07	0.986667	------	------	------	------	------	------	------	------	XP_027212160.1	zinc finger protein Xfin-like [Penaeus vannamei]	------	------	PF13465.8;PF13894.8;PF00096.28;PF12171.10;PF13909.8	zf-H2C2_2;zf-C2H2_4;zf-C2H2;zf-C2H2_jaz;zf-H2C2_5	Zinc-finger double domain;C2H2-type zinc finger;Zinc finger, C2H2 type;Zinc-finger double-stranded RNA-binding;C2H2-type zinc-finger domain
LOC113805393	RNA-binding protein 25-like	0.107357	-3.21951	2.59909e-07	3.93479e-06	yes	down	0.42	0.64	0.67	10.39	8.26	10.18	0.576667	9.61	------	------	------	------	------	------	------	------	------	------	------	------	------	------	------
LOC113805399	WW domain-binding protein 2-like	2.05795	1.04121	6.18334e-06	6.56568e-05	yes	up	54.25	55.85	46.29	39.38	38.11	71.51	52.13	49.6667	GO:0035039;GO:0035038;GO:0007343;GO:0071391;GO:0045815;GO:0033011;GO:0000785;GO:0003713;GO:0050699	BP:male pronucleus assembly;BP:female pronucleus assembly;BP:egg activation;BP:cellular response to estrogen stimulus;BP:positive regulation of gene expression, epigenetic;CC:perinuclear theca;CC:chromatin;MF:transcription coactivator activity;MF:WW domain binding;	K22524	WBP2	------	------	ENOG4111FQW	S:Function unknown	XP_027212192.1	WW domain-binding protein 2-like [Penaeus vannamei]	sp|Q969T9|WBP2_HUMAN;	WW domain-binding protein 2 OS=Homo sapiens OX=9606 GN=WBP2 PE=1 SV=1;	PF02893.22;PF11605.10	GRAM;Vps36_ESCRT-II	GRAM domain;Vacuolar protein sorting protein 36 Vps36
LOC113805429	tectonin beta-propeller repeat-containing protein 1-like	0.442255	-1.17705	3.34809e-05	0.000292468	yes	down	0.69	0.45	0.55	2.16	1.99	3.33	0.563333	2.49333	GO:0016021;GO:0030246	CC:integral component of membrane;MF:carbohydrate binding;	K17988	TECPR1	map05131	Shigellosis	ENOG410YE4N	S:Function unknown	XP_027212218.1	tectonin beta-propeller repeat-containing protein 1-like [Penaeus vannamei]	sp|Q9VWB0|TECPR_DROME;	Tectonin beta-propeller repeat-containing protein OS=Drosophila melanogaster OX=7227 GN=Pex23 PE=2 SV=2;	PF19193.2;PF06462.14;PF00337.24;PF06398.13	Tectonin;Hyd_WA;Gal-bind_lectin;Pex24p	Tectonin domain;Propeller;Galactoside-binding lectin;Integral peroxisomal membrane peroxin
LOC113805431	probable cytochrome P450 49a1	4.89984	2.29273	1.27726e-08	2.62425e-07	yes	up	146.87	62.2	51.39	32.95	34.38	31.89	86.82	33.0733	GO:0005506;GO:0016705;GO:0004497;GO:0020037	MF:iron ion binding;MF:oxidoreductase activity, acting on paired donors, with incorporation or reduction of molecular oxygen;MF:monooxygenase activity;MF:heme binding;	------	------	------	------	COG2124	Q:Secondary metabolites biosynthesis, transport and catabolism	XP_027212220.1	probable cytochrome P450 49a1 [Penaeus vannamei]	sp|Q9V5L3|C49A1_DROME;	Probable cytochrome P450 49a1 OS=Drosophila melanogaster OX=7227 GN=Cyp49a1 PE=2 SV=3;	PF00067.24	p450	Cytochrome P450
LOC113805443	histone H3.3, transcript variant X2	2.43643	1.28477	7.52841e-11	2.42051e-09	yes	up	1165.31	1246.69	1062.68	852.23	862.02	1005.68	1158.23	906.643	GO:0005634;GO:0000786;GO:0098770;GO:0046982;GO:0003677	CC:nucleus;CC:nucleosome;MF:FBXO family protein binding;MF:protein heterodimerization activity;MF:DNA binding;	K11253	H3	map05034;map04613;map05322;map05131;map05202	Alcoholism;Neutrophil extracellular trap formation;Systemic lupus erythematosus;Shigellosis;Transcriptional misregulation in cancer	COG2036	B:Chromatin structure and dynamics	XP_015819260.1	PREDICTED: histone H3.3 isoform X1 [Nothobranchius furzeri]	sp|C0HL66|H33A_DROME;	Histone H3.3A OS=Drosophila melanogaster OX=7227 GN=His3.3A PE=1 SV=1;	PF00125.26;PF15511.8;PF15715.7;PF15630.8	Histone;CENP-T_C;PAF;CENP-S	Core histone H2A/H2B/H3/H4;Centromere kinetochore component CENP-T histone fold;PCNA-associated factor histone like domain;CENP-S protein
LOC113805452	uncharacterized LOC113805452	185.777	7.53743	2.94735e-07	4.40816e-06	yes	up	3.16	3.5	0.88	0	0	0	2.51333	0	------	------	------	------	------	------	ENOG410XZE7	S:Function unknown	ROT80749.1	hypothetical protein C7M84_000507 [Penaeus vannamei]	------	------	------	------	------
LOC113805465	myosin regulatory light chain 2-like	10.4936	3.39144	0.00657455	0.025742	yes	up	0.37	0.45	0.39	0.15	0.05	0	0.403333	0.0666667	GO:0005509	MF:calcium ion binding;	------	------	------	------	COG5126;COG5126;COG5126	D:Cell cycle control, cell division, chromosome partitioning;T:Signal transduction mechanisms;Z:Cytoskeleton	XP_027212268.1	myosin regulatory light chain 2-like [Penaeus vannamei]	sp|Q1HPS0|MLR_BOMMO;	Myosin regulatory light chain 2 OS=Bombyx mori OX=7091 PE=1 SV=1;	PF13405.8;PF13499.8;PF00036.34	EF-hand_6;EF-hand_7;EF-hand_1	EF-hand domain;EF-hand domain pair;EF hand
LOC113805466	alpha-actinin, sarcomeric-like, transcript variant X1	2.05444	1.03874	5.27547e-05	0.000431138	yes	up	64.56	41.45	44.91	43.46	43.94	51.79	50.3067	46.3967	GO:0003779;GO:0005509	MF:actin binding;MF:calcium ion binding;	K05699	ACTN1_4	map04510;map04810;map05146;map05322;map05131;map04670;map04530;map05203;map04520	Focal adhesion;Regulation of actin cytoskeleton;Amoebiasis;Systemic lupus erythematosus;Shigellosis;Leukocyte transendothelial migration;Tight junction;Viral carcinogenesis;Adherens junction	COG5069	Z:Cytoskeleton	XP_027212269.1	alpha-actinin, sarcomeric-like isoform X1 [Penaeus vannamei]	sp|P18091|ACTN_DROME;	Alpha-actinin, sarcomeric OS=Drosophila melanogaster OX=7227 GN=Actn PE=1 SV=2;	PF00307.33;PF00435.23;PF11971.10	CH;Spectrin;CAMSAP_CH	Calponin homology;Spectrin repeat;CAMSAP CH domain
LOC113805471	BLOC-1-related complex subunit 5-like	2.87825	1.52519	0.0107212	0.0383515	yes	up	4.66	11.87	7.7	6.44	6.25	1.91	8.07667	4.86667	GO:0032418;GO:0005765	BP:lysosome localization;CC:lysosomal membrane;	K20819	BORCS5, LOH12CR1	------	------	ENOG410YDKQ	S:Function unknown	XP_027212276.1	BLOC-1-related complex subunit 5-like, partial [Penaeus vannamei]	sp|Q5PPY2|BORC5_XENLA;	BLOC-1-related complex subunit 5 OS=Xenopus laevis OX=8355 GN=borcs5 PE=2 SV=1;	PF10158.11	LOH1CR12	Tumour suppressor protein
LOC113805477	nicotinamide phosphoribosyltransferase-like	2.84163	1.50672	0.000524074	0.00315291	yes	up	3.43	2.87	7.18	3.35	2.47	3.28	4.49333	3.03333	GO:0009435;GO:0004514	BP:NAD biosynthetic process;MF:nicotinate-nucleotide diphosphorylas;	K03462	NAMPT	map04621;map00760	NOD-like receptor signaling pathway;Nicotinate and nicotinamide metabolism	COG1488	H:Coenzyme transport and metabolism	ROT85860.1	hypothetical protein C7M84_004836 [Penaeus vannamei]	sp|Q80Z29|NAMPT_RAT;	Nicotinamide phosphoribosyltransferase OS=Rattus norvegicus OX=10116 GN=Nampt PE=1 SV=1;	PF04095.18;PF18127.3	NAPRTase;NAMPT_N	Nicotinate phosphoribosyltransferase;Nicotinamide phosphoribosyltransferase, N-terminal domain
LOC113805490	phospholipase D alpha 1-like	78.277	6.29052	2.54628e-06	3.02698e-05	yes	up	59.73	4.13	1.84	0.65	0.45	0.44	21.9	0.513333	GO:0016042;GO:0004630;GO:0046872;GO:0070290	BP:lipid catabolic process;MF:phospholipase D activity;MF:metal ion binding;MF:N-acylphosphatidylethanolamine-specific phospholipase D activity;	K01115	PLD1_2	map04666;map00564;map04724;map05212;map05200;map04144;map04014;map05208;map04024;map04928;map04072;map04071;map05231;map00565;map04912	Fc gamma R-mediated phagocytosis;Glycerophospholipid metabolism;Glutamatergic synapse;Pancreatic cancer;Pathways in cancer;Endocytosis;Ras signaling pathway;Chemical carcinogenesis - reactive oxygen species;cAMP signaling pathway;Parathyroid hormone synthesis, secretion and action;Phospholipase D signaling pathway;Sphingolipid signaling pathway;Choline metabolism in cancer;Ether lipid metabolism;…	COG1502	I:Lipid transport and metabolism	XP_027212295.1	phospholipase D alpha 1-like [Penaeus vannamei]	sp|Q43007|PLDA1_ORYSJ;	Phospholipase D alpha 1 OS=Oryza sativa subsp. japonica OX=39947 GN=PLD1 PE=1 SV=2;	PF00614.24;PF00168.32;PF13091.8;PF12357.10	PLDc;C2;PLDc_2;PLD_C	Phospholipase D Active site motif;C2 domain;PLD-like domain;Phospholipase D C terminal
LOC113805494	uncharacterized LOC113805494, transcript variant X1	0.405413	-1.30254	1.03301e-05	0.000103546	yes	down	2.86	3.96	4.03	13.92	16.99	25.5	3.61667	18.8033	GO:0000049;GO:0004809	MF:tRNA binding;MF:tRN;	------	------	------	------	COG1867	J:Translation, ribosomal structure and biogenesis	ROT76564.1	hypothetical protein C7M84_004848 [Penaeus vannamei]	sp|A5D7S3|TRM1L_BOVIN;	TRMT1-like protein OS=Bos taurus OX=9913 GN=TRMT1L PE=2 SV=1;	------	------	------
LOC113805497	nephrin-like	0.219263	-2.18927	1.00982e-06	1.31604e-05	yes	down	75.19	86.76	97.84	895.58	888.8	1083.25	86.5967	955.877	------	------	K22655	IGSF9	------	------	ENOG410XRJN;ENOG410YB75	S:Function unknown;	XP_027212301.1	nephrin-like [Penaeus vannamei]	------	------	PF13927.8;PF13895.8;PF07679.18;PF00047.27;PF08205.14	Ig_3;Ig_2;I-set;ig;C2-set_2	Immunoglobulin domain;Immunoglobulin domain;Immunoglobulin I-set domain;Immunoglobulin domain;CD80-like C2-set immunoglobulin domain
LOC113805499	uncharacterized LOC113805499	0.128188	-2.96367	0.00755099	0.0287612	yes	down	0.02	0	0.11	0.59	0.32	1.31	0.0433333	0.74	------	------	------	------	------	------	ENOG4111KAN	S:Function unknown	XP_027212303.1	uncharacterized protein LOC113805499 [Penaeus vannamei]	------	------	PF00078.29;PF01541.26	RVT_1;GIY-YIG	Reverse transcriptase;GIY-YIG catalytic domain
LOC113805506	uncharacterized LOC113805506	4.35971	2.12423	5.53081e-10	1.475e-08	yes	up	3214.11	1362.33	2245.77	948.55	976.35	1106.22	2274.07	1010.37	------	------	------	------	------	------	------	------	------	------	------	------	------	------	------
LOC113805512	uncharacterized LOC113805512	7.74844	2.95391	7.34389e-08	1.27336e-06	yes	up	25.13	5.98	7.31	2.26	3.35	3.62	12.8067	3.07667	------	------	------	------	------	------	------	------	XP_027212313.1	uncharacterized protein LOC113805512 [Penaeus vannamei]	------	------	------	------	------
LOC113805521	eukaryotic translation initiation factor 3 subunit C-like	2.10898	1.07655	2.13487e-06	2.57592e-05	yes	up	158.24	137.05	128.47	116.67	133.13	130.41	141.253	126.737	GO:0001732;GO:0005852;GO:0016282;GO:0016021;GO:0033290;GO:0031369;GO:0003743	BP:formation of cytoplasmic translation initiation complex;CC:eukaryotic translation initiation factor 3 complex;CC:eukaryotic 43S preinitiation complex;CC:integral component of membrane;CC:eukaryotic 48S preinitiation complex;MF:translation initiation factor binding;MF:translation initiation factor activity;	K03252	EIF3C	------	------	ENOG410XRU3	J:Translation, ribosomal structure and biogenesis	XP_027212322.1	eukaryotic translation initiation factor 3 subunit C-like [Penaeus vannamei]	sp|B0W0S3|EIF3C_CULQU;	Eukaryotic translation initiation factor 3 subunit C OS=Culex quinquefasciatus OX=7176 GN=eIF3-S8 PE=3 SV=1;	PF05470.14;PF01399.29	eIF-3c_N;PCI	Eukaryotic translation initiation factor 3 subunit 8 N-terminus;PCI domain
LOC113805529	protein SpAN-like	6.2118	2.63501	2.87091e-06	3.36325e-05	yes	up	393.98	49.35	165.26	58.28	67.35	56.88	202.863	60.8367	GO:0004222;GO:0008270	MF:metalloendopeptidase activity;MF:zinc ion binding;	------	------	------	------	------	------	XP_027212332.1	protein SpAN-like [Penaeus vannamei]	sp|P42674|BP10_PARLI;	Blastula protease 10 OS=Paracentrotus lividus OX=7656 GN=BP10 PE=2 SV=1;	PF01400.26;PF00431.22	Astacin;CUB	Astacin;CUB domain
LOC113805534	partitioning defective 3 homolog, transcript variant X1	2.03426	1.0245	1.77965e-06	2.18495e-05	yes	up	38.84	36	37.89	34.53	34.19	36.67	37.5767	35.13	------	------	K04237	PARD3	map05165;map04390;map04391;map04015;map04080;map04062;map04360;map04530;map04144;map04520	Human papillomavirus infection;Hippo signaling pathway;Hippo signaling pathway - fly;Rap1 signaling pathway;Neuroactive ligand-receptor interaction;Chemokine signaling pathway;Axon guidance;Tight junction;Endocytosis;Adherens junction	ENOG410ZDVK	U:Intracellular trafficking, secretion, and vesicular transport	XP_027212337.1	partitioning defective 3 homolog isoform X1 [Penaeus vannamei]	sp|Q8TEW0|PARD3_HUMAN;	Partitioning defective 3 homolog OS=Homo sapiens OX=9606 GN=PARD3 PE=1 SV=2;	PF00595.26;PF12053.10;PF17820.3;PF13180.8	PDZ;Par3_HAL_N_term;PDZ_6;PDZ_2	PDZ domain;N-terminal of Par3 and HAL proteins;PDZ domain;PDZ domain
LOC113805553	cell cycle checkpoint control protein RAD9A-like	0.0116337	-6.42555	1.5737e-05	0.000150799	yes	down	0	0	0	2.52	1.2	4.01	0	2.57667	GO:0000077;GO:0006281;GO:0030896	BP:DNA damage checkpoint;BP:DNA repair;CC:checkpoint clamp complex;	K10994	RAD9A	map04218	Cellular senescence	ENOG410XYYN	S:Function unknown	XP_027212370.1	cell cycle checkpoint control protein RAD9A-like, partial [Penaeus vannamei]	sp|Q9Z0F6|RAD9A_MOUSE;	Cell cycle checkpoint control protein RAD9A OS=Mus musculus OX=10090 GN=Rad9a PE=1 SV=1;	PF04139.15;PF02144.18	Rad9;Rad1	Rad9;Repair protein Rad1/Rec1/Rad17
LOC113805570	cuticle collagen bli-1-like	2.24238	1.16503	0.00171332	0.00848652	yes	up	24.93	33.62	25.14	28	25.17	14.74	27.8967	22.6367	------	------	------	------	------	------	ENOG410YF22	S:Function unknown	XP_027212398.1	cuticle collagen bli-1-like [Penaeus vannamei]	------	------	PF01391.20	Collagen	Collagen triple helix repeat
LOC113805576	calcium-activated chloride channel regulator 1-like	17.3263	4.11489	2.27803e-15	1.3692e-13	yes	up	3368.66	614.11	1964.28	218.58	252.51	161.99	1982.35	211.027	------	------	K05030	CLCA3_4	map04972;map04924	Pancreatic secretion;Renin secretion	ENOG410XPSZ	U:Intracellular trafficking, secretion, and vesicular transport	XP_027212404.1	calcium-activated chloride channel regulator 1-like, partial [Penaeus vannamei]	sp|P54281|CLCA1_BOVIN;	Calcium-activated chloride channel regulator 1 OS=Bos taurus OX=9913 PE=1 SV=1;	PF08434.13;PF13519.8;PF00092.30;PF13768.8;PF05762.16;PF06707.13	CLCA;VWA_2;VWA;VWA_3;VWA_CoxE;DUF1194	Calcium-activated chloride channel N terminal;von Willebrand factor type A domain;von Willebrand factor type A domain;von Willebrand factor type A domain;VWA domain containing CoxE-like protein;Protein of unknown function
LOC113805590	CDGSH iron-sulfur domain-containing protein 3, mitochondrial-like	2.28334	1.19114	2.00718e-06	2.44381e-05	yes	up	54.29	55.43	60.1	44.87	48.91	43.58	56.6067	45.7867	GO:0106034;GO:0005739;GO:0043231;GO:0046872;GO:0051537	BP:protein maturation by [2Fe-2S] cluster transfer;CC:mitochondrion;CC:intracellular membrane-bounded organelle;MF:metal ion binding;MF:2 iron, 2 sulfur cluster binding;	K23886	CISD3	------	------	ENOG41122TT	S:Function unknown	XP_027212415.1	CDGSH iron-sulfur domain-containing protein 3, mitochondrial-like [Penaeus vannamei]	sp|B1AR13|CISD3_MOUSE;	CDGSH iron-sulfur domain-containing protein 3, mitochondrial OS=Mus musculus OX=10090 GN=Cisd3 PE=1 SV=1;	PF09360.12	zf-CDGSH	Iron-binding zinc finger CDGSH type
LOC113805601	neuropeptide Y receptor type 2-like, transcript variant X1	0.377381	-1.40591	0.00554928	0.0225841	yes	down	22.11	44.98	40.26	154.34	167.43	119.59	35.7833	147.12	GO:0016021;GO:0004930	CC:integral component of membrane;MF:G-protein coupled receptor activity;	K04210;K04314	GPR83, GPR72;PRLHR, GPR10	map04080	Neuroactive ligand-receptor interaction	ENOG4111G5K	S:Function unknown	XP_027212435.1	orexin receptor type 1-like isoform X1 [Penaeus vannamei]	sp|P49683|PRLHR_HUMAN;	Prolactin-releasing peptide receptor OS=Homo sapiens OX=9606 GN=PRLHR PE=1 SV=3;	PF00001.23;PF10320.11	7tm_1;7TM_GPCR_Srsx	7 transmembrane receptor;Serpentine type 7TM GPCR chemoreceptor Srsx
LOC113805612	glutamate receptor ionotropic, kainate 2-like	13.4287	3.74724	0.00210129	0.0101007	yes	up	1.02	0.19	0.79	0.07	0.06	0.17	0.666667	0.1	GO:0016021;GO:0016020;GO:0038023;GO:0015276	CC:integral component of membrane;CC:membrane;MF:signaling receptor activity;MF:ligand-gated ion channel activity;	K05313	GRIN	------	------	------	------	XP_027212456.1	glutamate receptor ionotropic, kainate 2-like [Penaeus vannamei]	------	------	PF00060.28	Lig_chan	Ligand-gated ion channel
LOC113805627	fork head domain transcription factor slp1-like	8.04911	3.00883	0.00622377	0.0247354	yes	up	1.04	0.25	0.3	0.11	0.23	0	0.53	0.113333	GO:0005634;GO:0003700;GO:0043565	CC:nucleus;MF:transcription factor activity, sequence-specific DNA binding;MF:sequence-specific DNA binding;	K09385	FOXG	map04068	FoxO signaling pathway	COG5025	K:Transcription	XP_027212473.1	fork head domain transcription factor slp1-like [Penaeus vannamei]	sp|P32031|SLP2_DROME;	Fork head domain transcription factor slp2 OS=Drosophila melanogaster OX=7227 GN=slp2 PE=2 SV=3;	PF00250.20	Forkhead	Forkhead domain
LOC113805633	transmembrane protein 62-like	0.202426	-2.30454	1.55787e-10	4.66435e-09	yes	down	0.29	0.28	0.36	2.28	2.78	4.8	0.31	3.28667	GO:0016021;GO:0008146	CC:integral component of membrane;MF:sulfotransferase activity;	------	------	------	------	ENOG410XNV4	S:Function unknown	ROT76437.1	putative transmembrane protein 62 isoform X1, partial [Penaeus vannamei]	sp|Q8BXJ9|TMM62_MOUSE;	Transmembrane protein 62 OS=Mus musculus OX=10090 GN=Tmem62 PE=2 SV=1;	------	------	------
LOC113805639	uncharacterized LOC113805639, transcript variant X2	0.329447	-1.60188	0.00672066	0.0261954	yes	down	0.57	1.19	1.22	6.22	6.85	3.47	0.993333	5.51333	------	------	------	------	------	------	------	------	XP_027212493.1	uncharacterized protein LOC113805639 [Penaeus vannamei]	------	------	------	------	------
LOC113805641	uncharacterized LOC113805641, transcript variant X1	3.84684	1.94367	0.000580002	0.0034386	yes	up	3.91	2.34	1.06	1.09	0.62	1.46	2.43667	1.05667	GO:0016021	CC:integral component of membrane;	------	------	------	------	------	------	XP_027212495.1	uncharacterized protein LOC113805641 isoform X1 [Penaeus vannamei]	------	------	PF00001.23	7tm_1	7 transmembrane receptor
LOC113805645	serine hydrolase-like protein	3.80171	1.92665	0.000115239	0.000856612	yes	up	5.92	6.32	5.16	4	2.82	1.34	5.8	2.72	GO:0016787	MF:hydrolase activity;	------	------	------	------	ENOG4111NQ7	S:Function unknown	XP_027212501.1	serine hydrolase-like protein [Penaeus vannamei]	sp|A2BGU9|SERHL_DANRE;	Serine hydrolase-like protein OS=Danio rerio OX=7955 GN=serhl PE=2 SV=1;	PF00561.22;PF12697.9	Abhydrolase_1;Abhydrolase_6	alpha/beta hydrolase fold;Alpha/beta hydrolase family
LOC113805648	-	188.037	7.55487	1.91298e-07	2.9801e-06	yes	up	3.5	2.73	7.61	0	0	0	4.61333	0	GO:0033617;GO:0031305;GO:0005743;GO:0016021	BP:mitochondrial respiratory chain complex IV assembly;CC:integral component of mitochondrial inner membrane;CC:mitochondrial inner membrane;CC:integral component of membrane;	K18182	COX16	map04714	Thermogenesis	ENOG411273P	O:Posttranslational modification, protein turnover, chaperones	ROT76448.1	hypothetical protein C7M84_004974 [Penaeus vannamei]	sp|Q9CR63|COX16_MOUSE;	Cytochrome c oxidase assembly protein COX16 homolog, mitochondrial OS=Mus musculus OX=10090 GN=Cox16 PE=3 SV=1;	------	------	------
LOC113805662	uncharacterized LOC113805662, transcript variant X2	0.494541	-1.01584	0.0134023	0.0455932	yes	down	1.86	3.22	1.98	7.78	7.42	11.76	2.35333	8.98667	------	------	------	------	------	------	------	------	------	------	------	------	------	------	------
LOC113805664	homeobox protein extradenticle-like	2.3478	1.23131	4.19568e-05	0.000354028	yes	up	40.49	55.79	44.75	40.72	37.45	30.4	47.01	36.19	------	------	K09355	PBX1	map04934;map05202;map04927	Cushing syndrome;Transcriptional misregulation in cancer;Cortisol synthesis and secretion	ENOG410XRVF	K:Transcription	XP_027212514.1	homeobox protein extradenticle-like [Penaeus vannamei]	sp|Q29CT2|EXD_DROPS;	Homeobox protein extradenticle OS=Drosophila pseudoobscura pseudoobscura OX=46245 GN=exd PE=3 SV=1;	PF03792.15	PBC	PBC domain
LOC113805673	tyrosine-protein phosphatase non-receptor type 4-like	2.17657	1.12206	1.77509e-05	0.000167914	yes	up	29.76	25.14	35.91	19.24	18.16	27.56	30.27	21.6533	GO:0005856;GO:0016787	CC:cytoskeleton;MF:hydrolase activity;	K18037	PTPN4, MEG	------	------	COG5599	T:Signal transduction mechanisms	ROT76426.1	putative tyrosine-protein phosphatase non-receptor type 4 isoform X4 [Penaeus vannamei]	sp|Q9WU22|PTN4_MOUSE;	Tyrosine-protein phosphatase non-receptor type 4 OS=Mus musculus OX=10090 GN=Ptpn4 PE=1 SV=2;	PF00102.29;PF09380.12;PF00595.26;PF09379.12;PF00373.20;PF08736.13;PF13350.8	Y_phosphatase;FERM_C;PDZ;FERM_N;FERM_M;FA;Y_phosphatase3	Protein-tyrosine phosphatase;FERM C-terminal PH-like domain;PDZ domain;FERM N-terminal domain;FERM central domain;FERM adjacent;Tyrosine phosphatase family
LOC113805685	UDP-glucuronic acid/UDP-N-acetylgalactosamine transporter-like, transcript variant X2	0.458364	-1.12543	0.000459278	0.00282153	yes	down	1.61	2.04	2.75	7.15	6.85	13.96	2.13333	9.32	GO:0008643;GO:0016021	BP:carbohydrate transport;CC:integral component of membrane;	K15281	SLC35D	------	------	COG5070	U:Intracellular trafficking, secretion, and vesicular transport	XP_027212535.1	UDP-glucuronic acid/UDP-N-acetylgalactosamine transporter-like isoform X2 [Penaeus vannamei]	sp|A2AKQ0|S35D1_MOUSE;	UDP-glucuronic acid/UDP-N-acetylgalactosamine transporter OS=Mus musculus OX=10090 GN=Slc35d1 PE=2 SV=2;	PF03151.18	TPT	Triose-phosphate Transporter family
LOC113805697	uncharacterized LOC113805697	0.0392842	-4.66991	0.0146055	0.0488709	yes	down	0	0	0	0.21	0.13	0.25	0	0.196667	GO:0003964	MF:RNA-directed DNA polymerase activity;	------	------	------	------	ENOG4111MHU	S:Function unknown	XP_027212552.1	uncharacterized protein LOC113805697 [Penaeus vannamei]	sp|Q95SX7|RTBS_DROME;	Probable RNA-directed DNA polymerase from transposon BS OS=Drosophila melanogaster OX=7227 GN=RTase PE=2 SV=1;	PF00078.29;PF03372.25	RVT_1;Exo_endo_phos	Reverse transcriptase;Endonuclease/Exonuclease/phosphatase family
LOC113805715	integrin beta-PS-like	0.334436	-1.5802	0.00550003	0.02243	yes	down	0.14	0.15	0.06	0.66	0.61	0.94	0.116667	0.736667	GO:0007155;GO:0007229;GO:0016021	BP:cell adhesion;BP:integrin-mediated signaling pathway;CC:integral component of membrane;	K05719	ITGB1, CD29	map05140;map05165;map05145;map04015;map04810;map05135;map05131;map05130;map05133;map04530;map05222;map04514;map05205;map04510;map04512;map05200;map04360;map05414;map05412;map04145;map05410;map04670;map05100;map04151;map04611	Leishmaniasis;Human papillomavirus infection;Toxoplasmosis;Rap1 signaling pathway;Regulation of actin cytoskeleton;Yersinia infection;Shigellosis;Pathogenic Escherichia coli infection;Pertussis;Tight junction;Small cell lung cancer;Cell adhesion molecules;Proteoglycans in cancer;Focal adhesion;ECM-receptor interaction;Pathways in cancer;Axon guidance;Dilated cardiomyopathy;Arrhythmogenic right ve…	ENOG410XP60	U:Intracellular trafficking, secretion, and vesicular transport	XP_027212570.1	integrin beta-PS-like [Penaeus vannamei]	sp|P11584|ITBX_DROME;	Integrin beta-PS OS=Drosophila melanogaster OX=7227 GN=mys PE=1 SV=3;	PF00362.20;PF08725.13;PF07965.14;PF18372.3;PF07974.15	Integrin_beta;Integrin_b_cyt;Integrin_B_tail;I-EGF_1;EGF_2	Integrin beta chain VWA domain;Integrin beta cytoplasmic domain;Integrin beta tail domain;Integrin beta epidermal growth factor like domain 1;EGF-like domain
LOC113805719	uncharacterized LOC113805719	0.326897	-1.61309	0.0108651	0.0387887	yes	down	0.13	0.05	0.32	0.99	0.75	1.39	0.166667	1.04333	------	------	------	------	------	------	COG5048	S:Function unknown	XP_027212573.1	LOW QUALITY PROTEIN: uncharacterized protein LOC113805719 [Penaeus vannamei]	------	------	PF00096.28;PF13465.8;PF13909.8	zf-C2H2;zf-H2C2_2;zf-H2C2_5	Zinc finger, C2H2 type;Zinc-finger double domain;C2H2-type zinc-finger domain
LOC113805735	apoptosis inhibitor 5-like	0.492194	-1.0227	0.00126152	0.0066234	yes	down	3.1	3.15	4.68	11.93	12.26	18.76	3.64333	14.3167	------	------	------	------	------	------	ENOG410XSH0	S:Function unknown	XP_037785063.1	apoptosis inhibitor 5-like [Penaeus monodon]	sp|O35841|API5_MOUSE;	Apoptosis inhibitor 5 OS=Mus musculus OX=10090 GN=Api5 PE=1 SV=2;	PF05918.13;PF13646.8	API5;HEAT_2	Apoptosis inhibitory protein 5;HEAT repeats
LOC113805750	protein lethal(2)essential for life-like, transcript variant X1	2.46751	1.30305	8.03382e-06	8.26893e-05	yes	up	112.48	93.72	142.66	88.81	94.02	80.74	116.287	87.8567	------	------	------	------	------	------	ENOG410YERS	O:Posttranslational modification, protein turnover, chaperones	XP_027212611.1	heat shock protein beta-1-like isoform X1 [Penaeus vannamei]	sp|P82147|L2EFL_DROME;	Protein letha;	PF00011.23	HSP20	Hsp20/alpha crystallin family
LOC113805752	serine proteinase stubble-like	2.26713	1.18087	0.00204523	0.00987253	yes	up	12.65	9.32	8.65	9.23	9.51	5.75	10.2067	8.16333	GO:0016021;GO:0004252;GO:0030246	CC:integral component of membrane;MF:serine-type endopeptidase activity;MF:carbohydrate binding;	------	------	------	------	COG5640	O:Posttranslational modification, protein turnover, chaperones	XP_027212613.1	serine proteinase stubble-like [Penaeus vannamei]	sp|P21902|PCE_TACTR;	Proclotting enzyme OS=Tachypleus tridentatus OX=6853 PE=1 SV=1;	PF00089.28;PF12032.10	Trypsin;CLIP	Trypsin;Regulatory CLIP domain of proteinases
LOC113805784	uncharacterized LOC113805784, transcript variant X1	2.31626	1.2118	6.79769e-05	0.000538864	yes	up	189.44	105.67	123.16	108.38	119.21	107.62	139.423	111.737	GO:0005764;GO:0016021;GO:0048471	CC:lysosome;CC:integral component of membrane;CC:perinuclear region of cytoplasm;	------	------	------	------	------	------	ROT76318.1	hypothetical protein C7M84_005087 [Penaeus vannamei]	------	------	PF10164.11	DUF2367	Uncharacterized conserved protein
LOC113805822	chondroitin sulfate N-acetylgalactosaminyltransferase 1-like	3.20048	1.67829	0.0111278	0.0395253	yes	up	0.32	0.48	0.42	0.26	0.29	0.12	0.406667	0.223333	GO:0016021;GO:0032580;GO:0008376	CC:integral component of membrane;CC:Golgi cisterna membrane;MF:acetylgalactosaminyltransferase activity;	K00746	CSGALNACT1_2	map00532	Glycosaminoglycan biosynthesis - chondroitin sulfate / dermatan sulfate	ENOG410XNYM	S:Function unknown	XP_027212670.1	LOW QUALITY PROTEIN: chondroitin sulfate N-acetylgalactosaminyltransferase 1-like [Penaeus vannamei]	sp|Q8N6G5|CGAT2_HUMAN;	Chondroitin sulfate N-acetylgalactosaminyltransferase 2 OS=Homo sapiens OX=9606 GN=CSGALNACT2 PE=1 SV=1;	PF05679.18;PF02709.16	CHGN;Glyco_transf_7C	Chondroitin N-acetylgalactosaminyltransferase;N-terminal domain of galactosyltransferase
LOC113805828	uncharacterized LOC113805828	0.301519	-1.72968	0.00170233	0.00843989	yes	down	0.38	0.7	0.16	2.07	1.82	4.29	0.413333	2.72667	------	------	------	------	------	------	------	------	XP_027207166.1	mucin-5AC-like [Penaeus vannamei]	------	------	------	------	------
LOC113805829	40S ribosomal protein S26-like	2.55753	1.35475	7.46544e-07	1.01619e-05	yes	up	2482.15	3177.04	3134.2	2134.08	2209.19	1559.33	2931.13	1967.53	GO:0006412;GO:0016021;GO:0005840;GO:0003735	BP:translation;CC:integral component of membrane;CC:ribosome;MF:structural constituent of ribosome;	K02976	RP-S26e, RPS26	map03010;map05171	Ribosome;Coronavirus disease - COVID-19	COG4830	J:Translation, ribosomal structure and biogenesis	XP_037799353.1	40S ribosomal protein S26-like [Penaeus monodon]	sp|P13008|RS26_DROME;	40S ribosomal protein S26 OS=Drosophila melanogaster OX=7227 GN=RpS26 PE=1 SV=1;	PF01283.21	Ribosomal_S26e	Ribosomal protein S26e
LOC113805834	mucin-5AC-like	0.351909	-1.50673	0.0120106	0.0419032	yes	down	0.94	4.71	0.84	12.17	12.96	8.66	2.16333	11.2633	------	------	------	------	------	------	------	------	XP_027212688.1	mucin-5AC-like, partial [Penaeus vannamei]	------	------	------	------	------
LOC113805871	perlwapin-like	227.674	7.83082	1.31361e-08	2.68522e-07	yes	up	8.11	14.86	15.3	0	0	0	12.7567	0	GO:0005576;GO:0030414	CC:extracellular region;MF:peptidase inhibitor activity;	K23636	WFDC2	------	------	------	------	XP_027212735.1	perlwapin-like [Penaeus vannamei]	------	------	PF00095.23	WAP	WAP-type
LOC113805876	sphingosine kinase 2-like	2.05456	1.03883	7.88611e-05	0.0006143	yes	up	6.83	6.24	6.66	5.32	6.29	6.17	6.57667	5.92667	GO:0003951	MF:NAD+ kinase activity;	K04718	SPHK	map04666;map05152;map00600;map04020;map04371;map04072;map04370;map04071	Fc gamma R-mediated phagocytosis;Tuberculosis;Sphingolipid metabolism;Calcium signaling pathway;Apelin signaling pathway;Phospholipase D signaling pathway;VEGF signaling pathway;Sphingolipid signaling pathway	COG1597	I:Lipid transport and metabolism	XP_027212738.1	sphingosine kinase 2-like [Penaeus vannamei]	sp|Q9JIA7|SPHK2_MOUSE;	Sphingosine kinase 2 OS=Mus musculus OX=10090 GN=Sphk2 PE=1 SV=2;	PF00781.26;PF19279.1	DAGK_cat;YegS_C	Diacylglycerol kinase catalytic domain;YegS C-terminal NAD kinase beta sandwich-like domain
LOC113805878	60S ribosomal protein L19-like	3.53162	1.82033	2.9395e-11	9.98933e-10	yes	up	1688.52	1764.99	1920.92	984	1018.91	796.29	1791.48	933.067	GO:0006412;GO:0022625;GO:0003735;GO:0003723	BP:translation;CC:cytosolic large ribosomal subunit;MF:structural constituent of ribosome;MF:RNA binding;	K02885	RP-L19e, RPL19	map03010;map05171	Ribosome;Coronavirus disease - COVID-19	COG2147	J:Translation, ribosomal structure and biogenesis	XP_027212740.1	60S ribosomal protein L19-like [Penaeus vannamei]	sp|P36241|RL19_DROME;	60S ribosomal protein L19 OS=Drosophila melanogaster OX=7227 GN=RpL19 PE=1 SV=2;	PF01280.22	Ribosomal_L19e	Ribosomal protein L19e
LOC113805887	uncharacterized LOC113805887, transcript variant X1	15.5192	3.95599	0.0129556	0.0444677	yes	up	0.13	0.16	0.46	0.04	0	0.05	0.25	0.03	GO:0006629;GO:0016021;GO:0016627	BP:lipid metabolic process;CC:integral component of membrane;MF:oxidoreductase activity, acting on the CH-CH group of donors;	------	------	------	------	ENOG4111AZR	S:Function unknown	XP_027212748.1	uncharacterized protein LOC113805887 isoform X1 [Penaeus vannamei]	------	------	------	------	------
LOC113805888	uncharacterized LOC113805888	2.47219	1.30579	3.0434e-05	0.000268923	yes	up	67.51	46.25	68.68	53.17	44.12	39.47	60.8133	45.5867	------	------	------	------	------	------	------	------	XP_027212751.1	uncharacterized protein LOC113805888 [Penaeus vannamei]	------	------	------	------	------
LOC113805891	leucine-rich repeat-containing protein 45-like, transcript variant X1	0.429321	-1.21987	9.61612e-05	0.000730989	yes	down	3.28	2.44	2.44	9.73	9.01	17.5	2.72	12.08	------	------	------	------	------	------	ENOG410ZBX3	S:Function unknown	ROT76260.1	putative leucine-rich repeat-containing protein 45-like [Penaeus vannamei]	sp|Q96CN5|LRC45_HUMAN;	Leucine-rich repeat-containing protein 45 OS=Homo sapiens OX=9606 GN=LRRC45 PE=1 SV=1;	PF13516.8	LRR_6	Leucine Rich repeat
LOC113805896	leukocyte receptor cluster member 8 homolog, transcript variant X1	0.247948	-2.01189	5.56838e-13	2.37919e-11	yes	down	7.38	7.86	7.61	46.71	44.34	102.84	7.61667	64.63	------	------	K23802	LENG8, THP3	------	------	ENOG410YVEM	S:Function unknown	XP_027212768.1	leukocyte receptor cluster member 8 homolog isoform X1 [Penaeus vannamei]	sp|Q32NW2|LENG8_XENLA;	Leukocyte receptor cluster member 8 homolog OS=Xenopus laevis OX=8355 GN=leng8 PE=2 SV=1;	PF03399.18	SAC3_GANP	SAC3/GANP family
LOC113805903	uncharacterized LOC113805903	5.12816	2.35844	2.08924e-11	7.16032e-10	yes	up	55.38	58.52	31.89	19.65	19.05	13.53	48.5967	17.41	GO:0016021;GO:0106311;GO:0005524;GO:0106310	CC:integral component of membrane;CC:old GO;MF:ATP binding;MF:old GO;	------	------	------	------	------	------	XP_027212774.1	uncharacterized protein LOC113805903 [Penaeus vannamei]	------	------	PF07686.19;PF13927.8;PF07679.18;PF00047.27	V-set;Ig_3;I-set;ig	Immunoglobulin V-set domain;Immunoglobulin domain;Immunoglobulin I-set domain;Immunoglobulin domain
LOC113805908	alpha-aminoadipic semialdehyde dehydrogenase-like	2.60607	1.38187	1.72641e-05	0.000163871	yes	up	73.93	76.53	141.48	67.28	65.8	82.25	97.3133	71.7767	GO:0004029	MF:aldehyde dehydrogenas;	K14085	ALDH7A1	map00310;map00561;map00260;map00340;map00330;map00053;map00380;map00010;map00620;map00071;map00280;map00410	Lysine degradation;Glycerolipid metabolism;Glycine, serine and threonine metabolism;Histidine metabolism;Arginine and proline metabolism;Ascorbate and aldarate metabolism;Tryptophan metabolism;Glycolysis / Gluconeogenesis;Pyruvate metabolism;Fatty acid degradation;Valine, leucine and isoleucine degradation;beta-Alanine metabolism	COG1012	C:Energy production and conversion	XP_027212780.1	alpha-aminoadipic semialdehyde dehydrogenase-like [Penaeus vannamei]	sp|Q2KJC9|AL7A1_BOVIN;	Alpha-aminoadipic semialdehyde dehydrogenase OS=Bos taurus OX=9913 GN=ALDH7A1 PE=2 SV=4;	PF00171.24	Aldedh	Aldehyde dehydrogenase family
LOC113805916	Golgi SNAP receptor complex member 1-like	0.48753	-1.03644	9.63245e-05	0.000731884	yes	down	2.04	2.36	2.18	7.26	6.56	12.9	2.19333	8.90667	GO:0015031;GO:0006888;GO:0005801;GO:0016021;GO:0000139	BP:protein transport;BP:ER to Golgi vesicle-mediated transport;CC:cis-Golgi network;CC:integral component of membrane;CC:Golgi membrane;	K08495	GOSR1, GOS1	map04130	SNARE interactions in vesicular transport	ENOG410YI1X	U:Intracellular trafficking, secretion, and vesicular transport	XP_027212785.1	Golgi SNAP receptor complex member 1-like [Penaeus vannamei]	sp|O88630|GOSR1_MOUSE;	Golgi SNAP receptor complex member 1 OS=Mus musculus OX=10090 GN=Gosr1 PE=1 SV=2;	PF12352.10	V-SNARE_C	Snare region anchored in the vesicle membrane C-terminus
LOC113805919	uncharacterized LOC113805919, transcript variant X3	0.369847	-1.435	0.000466646	0.0028559	yes	down	0.79	0.72	0.53	2.49	3.27	6.42	0.68	4.06	GO:0008270	MF:zinc ion binding;	------	------	------	------	ENOG41112VU	S:Function unknown	XP_027212787.1	uncharacterized protein LOC113805919 [Penaeus vannamei]	------	------	------	------	------
LOC113805920	acetyl-coenzyme A synthetase 2-like, mitochondrial	6.4645	2.69254	7.33486e-14	3.59118e-12	yes	up	42.7	55.5	27.28	12.83	14.43	9.21	41.8267	12.1567	GO:0019427;GO:0003987;GO:0016208;GO:0005524	BP:acetyl-CoA biosynthetic process from acetate;MF:acetate-CoA ligase activity;MF:AMP binding;MF:ATP binding;	K01895	ACSS1_2, acs	map00630;map00640;map00620;map00010	Glyoxylate and dicarboxylate metabolism;Propanoate metabolism;Pyruvate metabolism;Glycolysis / Gluconeogenesis	COG0365	I:Lipid transport and metabolism	XP_027212791.1	LOW QUALITY PROTEIN: acetyl-coenzyme A synthetase 2-like, mitochondrial [Penaeus vannamei]	sp|Q99NB1|ACS2L_MOUSE;	Acetyl-coenzyme A synthetase 2-like, mitochondrial OS=Mus musculus OX=10090 GN=Acss1 PE=1 SV=1;	PF00501.30;PF13193.8;PF16177.7	AMP-binding;AMP-binding_C;ACAS_N	AMP-binding enzyme;AMP-binding enzyme C-terminal domain;Acetyl-coenzyme A synthetase N-terminus
LOC113805923	serine/arginine repetitive matrix protein 1-like, transcript variant X1	0.449488	-1.15365	5.69402e-06	6.0943e-05	yes	down	24.16	25.34	16.88	72.66	70.89	89.52	22.1267	77.69	------	------	K13171	SRRM1, SRM160	map03013;map03015	Nucleocytoplasmic transport;mRNA surveillance pathway	ENOG4111IMU	S:Function unknown	XP_027212792.1	serine/arginine repetitive matrix protein 1-like isoform X1 [Penaeus vannamei]	sp|Q8IYB3|SRRM1_HUMAN;	Serine/arginine repetitive matrix protein 1 OS=Homo sapiens OX=9606 GN=SRRM1 PE=1 SV=2;	PF01480.19	PWI	PWI domain
LOC113805930	uncharacterized LOC113805930	0.0335773	-4.89637	0.00727062	0.0278622	yes	down	0	0	0	0.06	0.08	0.11	0	0.0833333	------	------	------	------	------	------	ENOG4111GNH	S:Function unknown	XP_027212807.1	uncharacterized protein LOC113805930 [Penaeus vannamei]	------	------	------	------	------
LOC113805934	uncharacterized LOC113805934	4.97106	2.31355	3.17832e-11	1.07782e-09	yes	up	44.16	41.19	20.33	11.46	10.38	18.6	35.2267	13.48	------	------	------	------	------	------	------	------	XP_027212814.1	uncharacterized protein LOC113805934 [Penaeus vannamei]	------	------	------	------	------
LOC113805935	uncharacterized LOC113805935, transcript variant X1	5.57819	2.4798	1.59666e-06	1.97991e-05	yes	up	32.73	8.42	14.51	6.36	4.63	10.13	18.5533	7.04	------	------	------	------	------	------	------	------	XP_027212815.1	uncharacterized protein LOC113805935 isoform X1 [Penaeus vannamei]	------	------	------	------	------
LOC113805941	uncharacterized LOC113805941	2.17252	1.11937	0.011005	0.0391665	yes	up	1.91	1.01	2.3	1.68	1.17	1.73	1.74	1.52667	GO:0016021	CC:integral component of membrane;	K06491	NCAM, CD56	map04514;map05020	Cell adhesion molecules;Prion disease	------	------	XP_027212822.1	uncharacterized protein LOC113805941 [Penaeus vannamei]	------	------	PF00041.23	fn3	Fibronectin type III domain
LOC113805943	uncharacterized LOC113805943, transcript variant X1	0.0426777	-4.55037	4.51195e-11	1.49544e-09	yes	down	0.8	0	0.12	163.8	142.05	362.42	0.306667	222.757	------	------	------	------	------	------	------	------	XP_027212825.1	uncharacterized protein LOC113805943 isoform X1 [Penaeus vannamei]	------	------	------	------	------
LOC113805944	uncharacterized LOC113805944, transcript variant X1	0.00541445	-7.52897	1.67905e-39	9.01539e-37	yes	down	0.23	0.13	0.08	39.56	43.49	58.48	0.146667	47.1767	------	------	------	------	------	------	------	------	XP_027212828.1	uncharacterized protein LOC113805944 isoform X1 [Penaeus vannamei]	------	------	------	------	------
LOC113805945	uncharacterized LOC113805945	0.00216856	-8.84905	1.66094e-12	6.65532e-11	yes	down	0	0	0	8.56	5.26	9.96	0	7.92667	------	------	------	------	------	------	------	------	XP_027209863.1	uncharacterized protein LOC113803298 isoform X4 [Penaeus vannamei]	------	------	------	------	------
LOC113805946	uncharacterized LOC113805946	0.136224	-2.87595	0.00438222	0.0187686	yes	down	0.22	0	0.22	1.4	2.09	3.19	0.146667	2.22667	GO:0005769	CC:early endosome;	K23287	VIPAS39, VPS16B	------	------	ENOG410XR4F	U:Intracellular trafficking, secretion, and vesicular transport	ROT71835.1	putative spermatogenesis-defective protein 39-like isoform X2 [Penaeus vannamei]	------	------	------	------	------
LOC113805947	uncharacterized LOC113805947, transcript variant X1	0.00730829	-7.09625	5.62613e-08	1.00472e-06	yes	down	0	0	0.06	3.85	4.41	10.11	0.02	6.12333	------	------	------	------	------	------	------	------	ROT78281.1	hypothetical protein C7M84_003011 [Penaeus vannamei]	------	------	------	------	------
LOC113805948	uncharacterized LOC113805948	0.0268297	-5.22003	0.00326988	0.014635	yes	down	0	0	0	30.67	9.11	30.72	0	23.5	------	------	------	------	------	------	------	------	XP_027209863.1	uncharacterized protein LOC113803298 isoform X4 [Penaeus vannamei]	------	------	------	------	------
LOC113805971	uncharacterized LOC113805971	0.280313	-1.83489	9.4443e-07	1.24384e-05	yes	down	0.53	0.59	0.77	2.86	4.7	5.87	0.63	4.47667	GO:0016021	CC:integral component of membrane;	------	------	------	------	------	------	XP_027212859.1	uncharacterized protein LOC113805971 [Penaeus vannamei]	------	------	------	------	------
LOC113805975	dmX-like protein 1	0.272923	-1.87343	2.66647e-10	7.60203e-09	yes	down	2.74	3.75	3.54	17.01	18.55	37.98	3.34333	24.5133	------	------	K24155	DMXL	------	------	ENOG410XPUM	S:Function unknown	XP_027212864.1	dmX-like protein 1 [Penaeus vannamei]	sp|Q6PNC0|DMXL1_MOUSE;	DmX-like protein 1 OS=Mus musculus OX=10090 GN=Dmxl1 PE=1 SV=1;	PF00400.34	WD40	WD domain, G-beta repeat
LOC113805987	uncharacterized LOC113805987	2.59497	1.37572	0.00272996	0.0126109	yes	up	5.86	4.02	1.51	2.54	2.73	3.01	3.79667	2.76	------	------	------	------	------	------	------	------	XP_027212875.1	uncharacterized protein LOC113805987 [Penaeus vannamei]	sp|Q96P20|NLRP3_HUMAN;	NACHT, LRR and PYD domains-containing protein 3 OS=Homo sapiens OX=9606 GN=NLRP3 PE=1 SV=3;	PF05729.14;PF00931.24;PF18738.3	NACHT;NB-ARC;HEPN_DZIP3	NACHT domain;NB-ARC domain;DZIP3/ hRUL138-like HEPN
LOC113805988	progesterone-induced-blocking factor 1-like	0.350519	-1.51243	3.96907e-06	4.43368e-05	yes	down	0.97	0.95	1.06	5.39	3.83	7.45	0.993333	5.55667	------	------	K16538	PIBF1, CEP90	------	------	ENOG410YQJ9	S:Function unknown	XP_027212876.1	progesterone-induced-blocking factor 1-like [Penaeus vannamei]	sp|Q8WXW3|PIBF1_HUMAN;	Progesterone-induced-blocking factor 1 OS=Homo sapiens OX=9606 GN=PIBF1 PE=1 SV=2;	------	------	------
LOC113805989	serine-rich adhesin for platelets-like	0.185647	-2.42937	6.46691e-10	1.69106e-08	yes	down	0.55	0.24	0.25	2.96	2.79	5.44	0.346667	3.73	------	------	------	------	------	------	------	------	XP_027212877.1	uncharacterized protein LOC113805989 [Penaeus vannamei]	------	------	------	------	------
LOC113805991	repressor of RNA polymerase III transcription MAF1 homolog	0.37432	-1.41765	0.000123454	0.000907206	yes	down	2.85	2.49	4.25	12.23	11.08	28.26	3.19667	17.19	GO:0016480;GO:0005634;GO:0000994	BP:negative regulation of transcription from RNA polymerase III promoter;CC:nucleus;MF:RNA polymerase III core binding;	------	------	------	------	COG5046	K:Transcription	XP_027212880.1	repressor of RNA polymerase III transcription MAF1 homolog [Penaeus vannamei]	sp|Q9D0U6|MAF1_MOUSE;	Repressor of RNA polymerase III transcription MAF1 homolog OS=Mus musculus OX=10090 GN=Maf1 PE=2 SV=1;	PF09174.12	Maf1	Maf1 regulator
LOC113805992	dipeptidase 1-like	2.72024	1.44373	0.00533065	0.0219046	yes	up	2.17	3.41	3.84	2.45	2.6	1.01	3.14	2.02	GO:0016021;GO:0031225;GO:0046872;GO:0070573	CC:integral component of membrane;CC:anchored component of membrane;MF:metal ion binding;MF:metallodipeptidase activity;	K01273	DPEP	------	------	COG2355	E:Amino acid transport and metabolism	XP_027212881.1	dipeptidase 1-like [Penaeus vannamei]	sp|P31428|DPEP1_MOUSE;	Dipeptidase 1 OS=Mus musculus OX=10090 GN=Dpep1 PE=1 SV=2;	PF01244.23	Peptidase_M19	Membrane dipeptidase
LOC113806003	glucosylceramidase-like	0.151164	-2.72581	0.000668984	0.00388547	yes	down	0.14	0.07	0.05	1.1	1.38	0.85	0.0866667	1.11	GO:0006665;GO:0004348	BP:sphingolipid metabolic process;MF:glucosylceramidase activity;	K01201	GBA, srfJ	map00600;map00511;map04142	Sphingolipid metabolism;Other glycan degradation;Lysosome	COG5520	G:Carbohydrate transport and metabolism	XP_027212900.1	glucosylceramidase-like [Penaeus vannamei]	sp|P04062|GLCM_HUMAN;	Lysosomal acid glucosylceramidase OS=Homo sapiens OX=9606 GN=GBA PE=1 SV=3;	PF02055.18;PF17189.6;PF02057.17	Glyco_hydro_30;Glyco_hydro_30C;Glyco_hydro_59	Glycosyl hydrolase family 30 TIM-barrel domain;Glycosyl hydrolase family 30 beta sandwich domain;Glycosyl hydrolase family 59
LOC113806007	kazrin-like	0.352928	-1.50255	1.13604e-05	0.000113098	yes	down	0.39	0.48	0.73	2.64	2.45	3.8	0.533333	2.96333	------	------	------	------	------	------	ENOG410XP8Z	T:Signal transduction mechanisms	XP_027212904.1	kazrin-like [Penaeus vannamei]	sp|Q69ZS8|KAZRN_MOUSE;	Kazrin OS=Mus musculus OX=10090 GN=Kazn PE=1 SV=2;	PF00536.32;PF07647.19;PF13599.8	SAM_1;SAM_2;Pentapeptide_4	SAM domain;SAM domain;Pentapeptide repeats
LOC113806028	protein FAM13A-like, transcript variant X1	2.24723	1.16815	3.24619e-06	3.74836e-05	yes	up	25.37	26.92	36.66	22.01	22.21	29.69	29.65	24.6367	------	------	------	------	------	------	ENOG410XQU6;ENOG410XRR2	S:Function unknown;	XP_027212924.1	protein FAM13A-like isoform X1 [Penaeus vannamei]	sp|Q8HYW0|FA13A_BOVIN;	Protein FAM13A OS=Bos taurus OX=9913 GN=FAM13A PE=2 SV=1;	PF00620.29	RhoGAP	RhoGAP domain
LOC113806041	uncharacterized LOC113806041	2.59935	1.37815	4.0349e-05	0.000341715	yes	up	5.87	6.23	5.92	5.71	4.8	5.04	6.00667	5.18333	------	------	------	------	------	------	------	------	------	------	------	------	------	------	------
LOC113806044	selenoprotein N-like, transcript variant X2	0.337362	-1.56763	6.96121e-05	0.000549932	yes	down	21.57	0.99	2.21	7.18	7.02	17.28	8.25667	10.4933	GO:0016021	CC:integral component of membrane;	K19874	SEPN1	------	------	ENOG410XS9C	O:Posttranslational modification, protein turnover, chaperones	ROT76138.1	Selenoprotein N [Penaeus vannamei]	sp|Q3Y4E2|SELN_DANRE;	Selenoprotein N OS=Danio rerio OX=7955 GN=selenon PE=1 SV=3;	------	------	------
LOC113806085	D-glucuronyl C5-epimerase B-like	0.372536	-1.42455	0.0027464	0.0126832	yes	down	0.25	0.25	0.63	1.68	1.34	3.05	0.376667	2.02333	GO:0030210;GO:0015012;GO:0047464	BP:heparin biosynthetic process;BP:heparan sulfate proteoglycan biosynthetic process;MF:heparosan-N-sulfate-glucuronate 5-epimerase activity;	K01793	GLCE	map00534	Glycosaminoglycan biosynthesis - heparan sulfate / heparin	ENOG410XQJ3	S:Function unknown	XP_027212996.1	D-glucuronyl C5-epimerase B-like [Penaeus vannamei]	sp|F1QR43|GLCEB_DANRE;	D-glucuronyl C5-epimerase B OS=Danio rerio OX=7955 GN=glceb PE=1 SV=1;	PF06662.15	C5-epim_C	D-glucuronyl C5-epimerase C-terminus
LOC113806096	uncharacterized LOC113806096	0.268531	-1.89684	0.000466857	0.00285611	yes	down	1.69	1.16	1.98	5.33	7.85	9.93	1.61	7.70333	GO:0071897;GO:0006281;GO:0005634;GO:0003684	BP:DNA biosynthetic process;BP:DNA repair;CC:nucleus;MF:damaged DNA binding;	K03509	POLH	map03460;map01524	Fanconi anemia pathway;Platinum drug resistance	COG0389	L:Replication, recombination and repair	ROT76076.1	putative DNA polymerase eta [Penaeus vannamei]	sp|Q9JJN0|POLH_MOUSE;	DNA polymerase eta OS=Mus musculus OX=10090 GN=Polh PE=1 SV=1;	------	------	------
LOC113806097	DNA polymerase eta-like	0.372897	-1.42315	2.02734e-05	0.00018768	yes	down	2.48	1.27	1.64	7.84	7.71	12.63	1.79667	9.39333	GO:0006281;GO:0005634;GO:0003684	BP:DNA repair;CC:nucleus;MF:damaged DNA binding;	K03509	POLH	map03460;map01524	Fanconi anemia pathway;Platinum drug resistance	COG0389	L:Replication, recombination and repair	XP_027213006.1	DNA polymerase eta-like [Penaeus vannamei]	sp|Q9JJN0|POLH_MOUSE;	DNA polymerase eta OS=Mus musculus OX=10090 GN=Polh PE=1 SV=1;	PF00817.22;PF11799.10;PF18439.3	IMS;IMS_C;zf_UBZ	impB/mucB/samB family;impB/mucB/samB family C-terminal domain;Ubiquitin-Binding Zinc Finger
LOC113806104	calmodulin-lysine N-methyltransferase-like	0.11862	-3.07558	3.28257e-05	0.000287368	yes	down	0.07	0.11	0.22	1.14	1.08	5	0.133333	2.40667	GO:0032259;GO:0005634;GO:0005737;GO:0018025;GO:0008168	BP:methylation;CC:nucleus;CC:cytoplasm;MF:calmodulin-lysine N-methyltransferase activity;MF:methyltransferase activity;	K18826	CAMKMT	map00310	Lysine degradation	ENOG4110DEX	S:Function unknown	XP_027213018.1	calmodulin-lysine N-methyltransferase-like [Penaeus vannamei]	sp|Q7Z624|CMKMT_HUMAN;	Calmodulin-lysine N-methyltransferase OS=Homo sapiens OX=9606 GN=CAMKMT PE=1 SV=2;	------	------	------
LOC113806123	organic cation transporter protein-like	7.71969	2.94854	0.00019071	0.0013264	yes	up	0.4	0.84	2.15	0.29	0.33	0.19	1.13	0.27	GO:0016021;GO:0022857	CC:integral component of membrane;MF:transmembrane transporter activity;	K08216;K08202	SLC22A20;SLC22A4_5, OCTN	map05231	Choline metabolism in cancer	ENOG410XNQK;COG0477	G:Carbohydrate transport and metabolism;	ROT76042.1	putative organic cation transporter protein-like [Penaeus vannamei]	sp|O35956|S22A6_RAT;	Solute carrier family 22 member 6 OS=Rattus norvegicus OX=10116 GN=Slc22a6 PE=1 SV=1;	PF00083.26;PF07690.18	Sugar_tr;MFS_1	Sugar;Major Facilitator Superfamily
LOC113806132	uncharacterized LOC113806132	0.409206	-1.2891	0.00302453	0.0137191	yes	down	0.4	0.91	0.94	2.68	2.66	5.71	0.75	3.68333	------	------	------	------	------	------	------	------	XP_027213054.1	uncharacterized protein LOC113806132 [Penaeus vannamei]	------	------	PF05380.15;PF17921.3;PF00078.29	Peptidase_A17;Integrase_H2C2;RVT_1	Pao retrotransposon peptidase;Integrase zinc binding domain;Reverse transcriptase
LOC113806139	poly [ADP-ribose] polymerase 12-like, transcript variant X4	0.39519	-1.33938	6.45475e-06	6.82686e-05	yes	down	4.64	2.53	3.7	14.66	14.6	22.82	3.62333	17.36	------	------	K15259	PARP7S	------	------	ENOG410ZFB8	S:Function unknown	XP_027213060.1	poly [ADP-ribose] polymerase 12-like isoform X1 [Penaeus vannamei]	sp|Q8BZ20|PAR12_MOUSE;	Protein mono-ADP-ribosyltransferase PARP12 OS=Mus musculus OX=10090 GN=Parp12 PE=1 SV=3;	PF00644.22;PF02825.22	PARP;WWE	Pol;WWE domain
LOC113806141	uncharacterized LOC113806141	0.192722	-2.37541	1.17354e-07	1.92499e-06	yes	down	1.63	0.55	2.84	9.54	7.84	7.64	1.67333	8.34	GO:0016021	CC:integral component of membrane;	------	------	------	------	COG5184;COG5184	D:Cell cycle control, cell division, chromosome partitioning;Z:Cytoskeleton	ROT85845.1	putative ultraviolet-B receptor UVR8-like isoform X1 [Penaeus vannamei]	sp|Q54X24|RCCDA_DICDI;	RCC1 domain-containing protein DDB_G0279253 OS=Dictyostelium discoideum OX=44689 GN=DDB_G0279253 PE=4 SV=1;	------	------	------
[truncated: 2,954 more rows]

## Sheet: Table S2
Table S2. DEGs in gills responded to nitrite stress in tolerant family.
Gene ID	Gene Description	FC(TN/TC)	Log2FC(TN/TC)	Pvalue	Padjust	Significant	Regulate	S_TN_1	S_TN_2	S_TN_3	S_TO_1	S_TO_2	S_TO_3	TN	TC	GO ID	GO Term	KO ID	KO Name	Pathway ID	Pathway Definition	EggNOG ID	EggNOG Functional Categories	NR Hit-name	NR Description	Swiss-Prot Hit-name	Swiss-Prot Description	Pfam ID	Domain	Domain Description
[truncated: 2,168 more rows]

## Sheet: Table S3
Table S3. DEGs in gills between tolerant and sensitive families under healthy conditions.
[truncated: 1,800 more rows]

[truncated: 1 more sheets: Table S4]
